# Supplementary material for: Ethyl 2-hydr­oxy-5,11-dioxopyrrolo[2,1-c][1,4]benzodiazepine-10-acetate
Source: Acta Crystallogr Sect E Struct Rep Online. 2010 Mar 3;66(Pt 4):o733. doi: 10.1107/S1600536810006914 (PMC2983942; doi:10.1107/S1600536810006914)
Supplement: Supplementary file 1 [file e-66-0o733-sup1.cif]

##############################################################################
###                                                                        ###
###        Electronic paper (Acta Crystallographica Section E)             ###
###                                                                        ###
##############################################################################
#                                                                            #
# This CIF contains the data in a paper accepted for publication in Acta     #
# Crystallographica Section E. It conforms to the requirements of Notes      #
# for Authors for Section E, and has been peer reviewed under the auspices   #
# of the IUCr Commission on Journals.                                        #
#                                                                            #
# Full details of the Crystallographic Information File format               #
# are given in the paper "The Crystallographic Information File (CIF):       #
# a New Standard Archive File for Crystallography" by S. R. Hall, F. H.      #
# Allen and I. D. Brown [Acta Cryst. (1991), A47, 655-685].                  #
#                                                                            #
# The current version of the core CIF dictionary is obtainable from          #
# ftp://ftp.iucr.org/pub/cif_core.dic. The current version number is 2.4.    #
#                                                                            #
# Software is freely available for graphical display of the structure(s) in  #
# this CIF.  For information consult the CIF home page http://www.iucr.org/  #
# cif/home.html                                                              #
#                                                                            #
# This file may be used for bona fide research purposes within the           #
# scientific community so long as proper attribution is given to the journal # 
# article from which it was obtained.                                        #
#                                                                            #
##############################################################################
                                             
data_global
_audit_creation_method     SHELXL-97
_journal_date_recd_electronic     2010-02-21
_journal_date_accepted     2010-02-23
_journal_name_full     'Acta Crystallographica, Section E'
_journal_year     2010
_journal_volume     66
_journal_issue      4
_journal_page_first     o733
_journal_page_last     o733
_journal_paper_category     QO
_journal_coeditor_code     BT5201
_publ_contact_author
;
     Dr. Seik Weng Ng
     Department of Chemistry
     University of Malaya
     50603 Kuala Lumpur
     Malaysia
;
_publ_contact_author_email     seikweng@um.edu.my
_publ_contact_author_fax     '03 7967 4193'
_publ_contact_author_phone     '03 7967 6778'
_publ_section_title
;
Ethyl 2-hydroxy-5,11-dioxopyrrolo[2,1-<i>c</i>][1,4]benzodiazepine-10-acetate
;
loop_
    _publ_author_name
    _publ_author_address
    'Ourahou, S.'
;
Laboratoire de Chimie Organique H\'et\'erocyclique
P\^ole de Comp\'etences Pharmacochimie
Universit\'e Mohammed V-Agdal
BP 1014 Avenue Ibn Batout
Rabat
Morocco
;
    'Chammache, M.'
;
Laboratoire de Chimie Organique H\'et\'erocyclique
P\^ole de Comp\'etences Pharmacochimie
Universit\'e Mohammed V-Agdal
BP 1014 Avenue Ibn Batout
Rabat
Morocco
;
    'Zouihri, H.'
;
CNRST
Division of UATRS Angle Allal Fassi/FAR
BP 8027 Hay Riad
10000 Rabat
 Morocco
;
    'Essassi, El Mokhtar'
;
Laboratoire de Chimie Organique H\'et\'erocyclique
P\^ole de Comp\'etences Pharmacochimie
Universit\'e Mohammed V-Agdal
BP 1014 Avenue Ibn Batout
Rabat
Morocco
;
    'Ng, Seik Weng'
;
Department of Chemistry
University of Malaya
50603 Kuala Lumpur
Malaysia
;
_publ_section_synopsis     .
data_I
_audit_creation_method     SHELXL-97
_chemical_name_systematic
;
Ethyl 2-hydroxy-5,11-dioxopyrrolo[2,1-<i>c</i>][1,4]benzodiazepine-10-acetate
;
_chemical_name_common     ?
_chemical_formula_moiety     'C16 H18 N2 O5'
_chemical_formula_sum     'C16 H18 N2 O5'
_chemical_formula_iupac     'C16 H18 N2 O5'
_chemical_formula_weight     318.32
_chemical_melting_point     ?
_symmetry_cell_setting     Orthorhombic
_symmetry_space_group_name_H-M     'P 21 21 21'
_symmetry_space_group_name_Hall     'P 2ac 2ab'
loop_
    _symmetry_equiv_pos_as_xyz
    'x, y, z'
    '-x+1/2, -y, z+1/2'
    '-x, y+1/2, -z+1/2'
    'x+1/2, -y+1/2, -z'
_cell_length_a     8.5503(2)
_cell_length_b     9.6580(2)
_cell_length_c     18.2734(4)
_cell_angle_alpha     90.00
_cell_angle_beta     90.00
_cell_angle_gamma     90.00
_cell_volume     1509.00(6)
_cell_formula_units_Z     4
_cell_measurement_reflns_used     6127
_cell_measurement_theta_min     2.2
_cell_measurement_theta_max     32.7
_cell_measurement_temperature     293(2)
_exptl_crystal_description     Block
_exptl_crystal_colour     Colorless
_exptl_crystal_size_max     0.3
_exptl_crystal_size_mid     0.3
_exptl_crystal_size_min     0.3
_exptl_crystal_density_diffrn     1.401
_exptl_crystal_density_meas     ?
_exptl_crystal_density_method     'not measured'
_exptl_crystal_F_000     672
_exptl_absorpt_coefficient_mu     0.105
_exptl_absorpt_correction_type     None
_exptl_absorpt_process_details     ?
_exptl_absorpt_correction_T_min     ?
_exptl_absorpt_correction_T_max     ?
_diffrn_ambient_temperature     293(2)
_diffrn_radiation_type     MoK\a
_diffrn_radiation_wavelength     0.71073
_diffrn_radiation_source     'fine-focus sealed tube'
_diffrn_radiation_monochromator     graphite
_diffrn_measurement_device_type     'Bruker APEXII diffractometer'
_diffrn_measurement_method     '\f and \w scans'
_diffrn_detector_area_resol_mean     ?
_diffrn_reflns_number     11809
_diffrn_reflns_av_R_equivalents     0.0243
_diffrn_reflns_av_sigmaI/netI     0.0170
_diffrn_reflns_theta_min     3.07
_diffrn_reflns_theta_max     27.49
_diffrn_reflns_theta_full     27.49
_diffrn_measured_fraction_theta_max     0.955
_diffrn_measured_fraction_theta_full     0.955
_diffrn_reflns_limit_h_min     -10
_diffrn_reflns_limit_h_max     9
_diffrn_reflns_limit_k_min     -12
_diffrn_reflns_limit_k_max     12
_diffrn_reflns_limit_l_min     -23
_diffrn_reflns_limit_l_max     23
_diffrn_standards_number     0
_diffrn_standards_interval_count     0
_diffrn_standards_interval_time     0
_diffrn_standards_decay_%     0
_reflns_number_total     1907
_reflns_number_gt     1765
_reflns_threshold_expression     I>2\s(I)
_refine_ls_structure_factor_coef     Fsqd
_refine_ls_matrix_type     full
_refine_ls_R_factor_all     0.0355
_refine_ls_R_factor_gt     0.0324
_refine_ls_wR_factor_gt     0.0935
_refine_ls_wR_factor_ref     0.0982
_refine_ls_goodness_of_fit_ref     1.036
_refine_ls_restrained_S_all     1.035
_refine_ls_number_reflns     1907
_refine_ls_number_parameters     213
_refine_ls_number_restraints     1
_refine_ls_hydrogen_treatment     mixed
_refine_ls_weighting_scheme     calc
_refine_ls_weighting_details
         'calc w=1/[\s^2^(Fo^2^)+(0.0709P)^2^+0.1392P] where P=(Fo^2^+2Fc^2^)/3'
_atom_sites_solution_hydrogens     geom
_atom_sites_solution_primary     direct
_atom_sites_solution_secondary     difmap
_refine_ls_shift/su_max     0.001
_refine_ls_shift/su_mean     0.001
_refine_diff_density_max     0.209
_refine_diff_density_min     -0.172
_refine_ls_extinction_method     none
_refine_ls_extinction_coef     ?
_refine_ls_abs_structure_details     ?
loop_
    _atom_type_symbol
    _atom_type_description
    _atom_type_scat_dispersion_real
    _atom_type_scat_dispersion_imag
    _atom_type_scat_source
    'C' 'C' 0.0033 0.0000
                         'International Tables Vol C Tables 4.2.6.8 and 6.1.1.4'
    'H' 'H' 0.0000 0.0000
                         'International Tables Vol C Tables 4.2.6.8 and 6.1.1.4'
    'N' 'N' 0.0061 0.0000
                         'International Tables Vol C Tables 4.2.6.8 and 6.1.1.4'
    'O' 'O' 0.0106 0.0000
                         'International Tables Vol C Tables 4.2.6.8 and 6.1.1.4'
_computing_data_collection     'APEX2 (Bruker, 2005)'
_computing_cell_refinement     'SAINT (Bruker, 2005)'
_computing_data_reduction     'SAINT (Bruker, 2005)'
_computing_structure_solution     'SHELXS97 (Sheldrick, 2008)'
_computing_structure_refinement     'SHELXL97 (Sheldrick, 2008)'
_computing_molecular_graphics     'X-SEED (Barbour, 2001)'
_computing_publication_material     'publCIF (Westrip, 2010)'
loop_
    _atom_site_type_symbol
    _atom_site_label
    _atom_site_fract_x
    _atom_site_fract_y
    _atom_site_fract_z
    _atom_site_U_iso_or_equiv
    _atom_site_adp_type
    _atom_site_calc_flag
    _atom_site_refinement_flags
    _atom_site_occupancy
    _atom_site_disorder_assembly
    _atom_site_disorder_group
    O O1 -0.0674(2) 1.16444(16) -0.01855(9) 0.0502(4) Uani d . 1 . .
    O O2 0.1577(2) 1.04456(15) 0.23744(7) 0.0480(4) Uani d . 1 . .
    O O3 0.2180(2) 1.50177(16) 0.09188(10) 0.0577(5) Uani d D 1 . .
    H H3 0.277(3) 1.452(3) 0.0664(16) 0.077(10) Uiso d D 1 . .
    O O4 0.25606(19) 0.66847(14) 0.26892(8) 0.0426(4) Uani d . 1 . .
    O O5 0.4250(2) 0.8107(2) 0.21372(11) 0.0677(6) Uani d . 1 . .
    N N1 0.0805(2) 1.20584(14) 0.08027(8) 0.0306(4) Uani d . 1 . .
    N N2 0.1825(2) 0.92800(14) 0.13177(7) 0.0299(3) Uani d . 1 . .
    C C1 0.2136(2) 0.92042(17) 0.05498(9) 0.0275(4) Uani d . 1 . .
    C C2 0.3094(3) 0.81259(19) 0.03067(10) 0.0386(4) Uani d . 1 . .
    H H2 0.3605 0.7567 0.0645 0.046 Uiso calc R 1 . .
    C C3 0.3287(3) 0.7885(2) -0.04302(12) 0.0478(6) Uani d . 1 . .
    H H3A 0.3932 0.7168 -0.0586 0.057 Uiso calc R 1 . .
    C C4 0.2530(3) 0.8699(2) -0.09410(11) 0.0495(6) Uani d . 1 . .
    H H4 0.2638 0.8517 -0.1438 0.059 Uiso calc R 1 . .
    C C5 0.1614(3) 0.9784(2) -0.07053(9) 0.0395(5) Uani d . 1 . .
    H H5 0.1116 1.0338 -0.1050 0.047 Uiso calc R 1 . .
    C C6 0.1411(2) 1.00772(17) 0.00397(8) 0.0289(4) Uani d . 1 . .
    C C7 0.0428(2) 1.13048(18) 0.02157(9) 0.0325(4) Uani d . 1 . .
    C C8 0.0024(3) 1.33736(19) 0.09788(12) 0.0403(4) Uani d . 1 . .
    H H8A -0.0890 1.3219 0.1282 0.048 Uiso calc R 1 . .
    H H8B -0.0292 1.3855 0.0537 0.048 Uiso calc R 1 . .
    C C9 0.1259(3) 1.41889(18) 0.13900(11) 0.0385(5) Uani d . 1 . .
    H H9 0.0747 1.4784 0.1752 0.046 Uiso calc R 1 . .
    C C10 0.2186(3) 1.30721(18) 0.17856(11) 0.0383(4) Uani d . 1 . .
    H H10A 0.1717 1.2869 0.2257 0.046 Uiso calc R 1 . .
    H H10B 0.3256 1.3371 0.1863 0.046 Uiso calc R 1 . .
    C C11 0.2141(2) 1.17906(16) 0.12901(9) 0.0270(3) Uani d . 1 . .
    H H11 0.3111 1.1711 0.1008 0.032 Uiso calc R 1 . .
    C C12 0.1830(2) 1.04664(17) 0.17179(8) 0.0292(4) Uani d . 1 . .
    C C13 0.1586(3) 0.79979(17) 0.17246(10) 0.0333(4) Uani d . 1 . .
    H H13A 0.1398 0.7249 0.1382 0.040 Uiso calc R 1 . .
    H H13B 0.0663 0.8092 0.2029 0.040 Uiso calc R 1 . .
    C C14 0.2970(3) 0.76303(19) 0.22022(10) 0.0353(4) Uani d . 1 . .
    C C15 0.3801(3) 0.6167(3) 0.31610(14) 0.0548(6) Uani d . 1 . .
    H H15A 0.4280 0.6929 0.3425 0.066 Uiso calc R 1 . .
    H H15B 0.4602 0.5718 0.2869 0.066 Uiso calc R 1 . .
    C C16 0.3116(4) 0.5171(3) 0.36799(15) 0.0711(9) Uani d . 1 . .
    H H16A 0.3933 0.4765 0.3970 0.107 Uiso calc R 1 . .
    H H16B 0.2580 0.4457 0.3414 0.107 Uiso calc R 1 . .
    H H16C 0.2390 0.5641 0.3994 0.107 Uiso calc R 1 . .
loop_
    _atom_site_aniso_label
    _atom_site_aniso_U_11
    _atom_site_aniso_U_22
    _atom_site_aniso_U_33
    _atom_site_aniso_U_12
    _atom_site_aniso_U_13
    _atom_site_aniso_U_23
    O1 0.0530(10) 0.0443(7) 0.0533(8) 0.0063(8) -0.0280(8) 0.0017(7)
    O2 0.0756(12) 0.0458(7) 0.0226(6) -0.0069(8) 0.0034(6) 0.0001(5)
    O3 0.0718(13) 0.0293(6) 0.0720(11) -0.0031(8) 0.0311(10) 0.0004(7)
    O4 0.0435(9) 0.0418(7) 0.0425(7) -0.0019(7) -0.0044(6) 0.0179(6)
    O5 0.0443(10) 0.0727(12) 0.0861(13) -0.0162(10) -0.0148(9) 0.0430(10)
    N1 0.0319(9) 0.0271(7) 0.0328(7) 0.0039(6) -0.0047(6) 0.0007(5)
    N2 0.0402(10) 0.0256(6) 0.0240(6) -0.0003(6) 0.0007(6) 0.0043(5)
    C1 0.0333(10) 0.0243(7) 0.0250(7) -0.0037(7) 0.0014(6) -0.0006(6)
    C2 0.0468(13) 0.0303(8) 0.0387(9) 0.0031(9) 0.0036(9) -0.0004(7)
    C3 0.0591(16) 0.0382(9) 0.0462(11) 0.0012(10) 0.0159(11) -0.0116(8)
    C4 0.0744(17) 0.0461(10) 0.0279(8) -0.0115(11) 0.0115(10) -0.0091(8)
    C5 0.0553(14) 0.0376(9) 0.0255(8) -0.0098(9) -0.0031(8) 0.0026(7)
    C6 0.0348(10) 0.0267(7) 0.0250(7) -0.0057(7) -0.0024(7) 0.0008(6)
    C7 0.0371(11) 0.0287(8) 0.0316(8) -0.0007(7) -0.0070(7) 0.0061(6)
    C8 0.0391(12) 0.0301(8) 0.0516(10) 0.0083(8) 0.0007(9) 0.0006(8)
    C9 0.0464(13) 0.0264(8) 0.0428(10) 0.0008(8) 0.0135(9) -0.0059(7)
    C10 0.0432(12) 0.0319(8) 0.0398(9) -0.0016(8) 0.0003(9) -0.0115(7)
    C11 0.0292(10) 0.0258(7) 0.0259(7) -0.0001(7) -0.0024(6) -0.0019(6)
    C12 0.0322(10) 0.0314(7) 0.0239(7) -0.0010(7) -0.0028(7) 0.0007(6)
    C13 0.0387(11) 0.0300(8) 0.0311(8) -0.0042(7) -0.0018(7) 0.0077(6)
    C14 0.0365(12) 0.0328(8) 0.0366(9) -0.0016(8) -0.0015(8) 0.0095(7)
    C15 0.0501(15) 0.0564(12) 0.0579(13) 0.0070(12) -0.0091(11) 0.0248(11)
    C16 0.080(2) 0.0770(17) 0.0566(14) 0.0242(17) 0.0073(14) 0.0332(13)
_geom_special_details
;
All esds (except the esd in the dihedral angle between two l.s. planes) are
estimated using the full covariance matrix. The cell esds are taken into
account individually in the estimation of esds in distances, angles and
torsion angles; correlations between esds in cell parameters are only used
when they are defined by crystal symmetry. An approximate (isotropic)
treatment of cell esds is used for estimating esds involving l.s. planes.
;
loop_
    _geom_bond_atom_site_label_1
    _geom_bond_atom_site_label_2
    _geom_bond_site_symmetry_2
    _geom_bond_distance
    _geom_bond_publ_flag
    O1 C7 . 1.238(2) ?
    O2 C12 . 1.219(2) ?
    O3 C9 . 1.415(2) ?
    O3 H3 . 0.841(10) ?
    O4 C14 . 1.322(2) ?
    O4 C15 . 1.455(3) ?
    O5 C14 . 1.193(3) ?
    N1 C7 . 1.336(2) ?
    N1 C11 . 1.471(2) ?
    N1 C8 . 1.471(2) ?
    N2 C12 . 1.359(2) ?
    N2 C1 . 1.430(2) ?
    N2 C13 . 1.459(2) ?
    C1 C2 . 1.397(3) ?
    C1 C6 . 1.402(2) ?
    C2 C3 . 1.376(3) ?
    C2 H2 . 0.9300 ?
    C3 C4 . 1.381(3) ?
    C3 H3A . 0.9300 ?
    C4 C5 . 1.377(3) ?
    C4 H4 . 0.9300 ?
    C5 C6 . 1.401(2) ?
    C5 H5 . 0.9300 ?
    C6 C7 . 1.489(3) ?
    C8 C9 . 1.517(3) ?
    C8 H8A . 0.9700 ?
    C8 H8B . 0.9700 ?
    C9 C10 . 1.521(3) ?
    C9 H9 . 0.9800 ?
    C10 C11 . 1.534(2) ?
    C10 H10A . 0.9700 ?
    C10 H10B . 0.9700 ?
    C11 C12 . 1.522(2) ?
    C11 H11 . 0.9800 ?
    C13 C14 . 1.513(3) ?
    C13 H13A . 0.9700 ?
    C13 H13B . 0.9700 ?
    C15 C16 . 1.472(3) ?
    C15 H15A . 0.9700 ?
    C15 H15B . 0.9700 ?
    C16 H16A . 0.9600 ?
    C16 H16B . 0.9600 ?
    C16 H16C . 0.9600 ?
loop_
    _geom_angle_atom_site_label_1
    _geom_angle_atom_site_label_2
    _geom_angle_atom_site_label_3
    _geom_angle_site_symmetry_1
    _geom_angle_site_symmetry_3
    _geom_angle
    _geom_angle_publ_flag
    C9 O3 H3 . . 110(2) ?
    C14 O4 C15 . . 116.28(18) ?
    C7 N1 C11 . . 125.27(15) ?
    C7 N1 C8 . . 122.48(16) ?
    C11 N1 C8 . . 111.83(14) ?
    C12 N2 C1 . . 124.78(13) ?
    C12 N2 C13 . . 116.22(13) ?
    C1 N2 C13 . . 118.86(13) ?
    C2 C1 C6 . . 119.74(15) ?
    C2 C1 N2 . . 117.34(16) ?
    C6 C1 N2 . . 122.65(16) ?
    C3 C2 C1 . . 120.47(19) ?
    C3 C2 H2 . . 119.8 ?
    C1 C2 H2 . . 119.8 ?
    C4 C3 C2 . . 120.6(2) ?
    C4 C3 H3A . . 119.7 ?
    C2 C3 H3A . . 119.7 ?
    C3 C4 C5 . . 119.21(18) ?
    C3 C4 H4 . . 120.4 ?
    C5 C4 H4 . . 120.4 ?
    C4 C5 C6 . . 121.87(19) ?
    C4 C5 H5 . . 119.1 ?
    C6 C5 H5 . . 119.1 ?
    C5 C6 C1 . . 118.02(17) ?
    C5 C6 C7 . . 116.15(16) ?
    C1 C6 C7 . . 125.82(14) ?
    O1 C7 N1 . . 120.98(18) ?
    O1 C7 C6 . . 120.85(16) ?
    N1 C7 C6 . . 118.12(16) ?
    N1 C8 C9 . . 103.94(16) ?
    N1 C8 H8A . . 111.0 ?
    C9 C8 H8A . . 111.0 ?
    N1 C8 H8B . . 111.0 ?
    C9 C8 H8B . . 111.0 ?
    H8A C8 H8B . . 109.0 ?
    O3 C9 C8 . . 112.32(18) ?
    O3 C9 C10 . . 113.62(19) ?
    C8 C9 C10 . . 103.30(14) ?
    O3 C9 H9 . . 109.1 ?
    C8 C9 H9 . . 109.1 ?
    C10 C9 H9 . . 109.1 ?
    C9 C10 C11 . . 106.17(15) ?
    C9 C10 H10A . . 110.5 ?
    C11 C10 H10A . . 110.5 ?
    C9 C10 H10B . . 110.5 ?
    C11 C10 H10B . . 110.5 ?
    H10A C10 H10B . . 108.7 ?
    N1 C11 C12 . . 108.85(15) ?
    N1 C11 C10 . . 103.58(14) ?
    C12 C11 C10 . . 112.28(13) ?
    N1 C11 H11 . . 110.6 ?
    C12 C11 H11 . . 110.6 ?
    C10 C11 H11 . . 110.6 ?
    O2 C12 N2 . . 120.99(15) ?
    O2 C12 C11 . . 123.37(15) ?
    N2 C12 C11 . . 115.62(13) ?
    N2 C13 C14 . . 112.56(16) ?
    N2 C13 H13A . . 109.1 ?
    C14 C13 H13A . . 109.1 ?
    N2 C13 H13B . . 109.1 ?
    C14 C13 H13B . . 109.1 ?
    H13A C13 H13B . . 107.8 ?
    O5 C14 O4 . . 125.18(19) ?
    O5 C14 C13 . . 124.73(17) ?
    O4 C14 C13 . . 110.08(18) ?
    O4 C15 C16 . . 108.4(2) ?
    O4 C15 H15A . . 110.0 ?
    C16 C15 H15A . . 110.0 ?
    O4 C15 H15B . . 110.0 ?
    C16 C15 H15B . . 110.0 ?
    H15A C15 H15B . . 108.4 ?
    C15 C16 H16A . . 109.5 ?
    C15 C16 H16B . . 109.5 ?
    H16A C16 H16B . . 109.5 ?
    C15 C16 H16C . . 109.5 ?
    H16A C16 H16C . . 109.5 ?
    H16B C16 H16C . . 109.5 ?
loop_
    _geom_torsion_atom_site_label_1
    _geom_torsion_atom_site_label_2
    _geom_torsion_atom_site_label_3
    _geom_torsion_atom_site_label_4
    _geom_torsion_site_symmetry_1
    _geom_torsion_site_symmetry_2
    _geom_torsion_site_symmetry_3
    _geom_torsion_site_symmetry_4
    _geom_torsion
    _geom_torsion_publ_flag
    C12 N2 C1 C2 . . . . 137.2(2) ?
    C13 N2 C1 C2 . . . . -38.4(3) ?
    C12 N2 C1 C6 . . . . -48.8(3) ?
    C13 N2 C1 C6 . . . . 135.63(19) ?
    C6 C1 C2 C3 . . . . -2.3(3) ?
    N2 C1 C2 C3 . . . . 171.88(19) ?
    C1 C2 C3 C4 . . . . -0.4(3) ?
    C2 C3 C4 C5 . . . . 1.9(4) ?
    C3 C4 C5 C6 . . . . -0.8(3) ?
    C4 C5 C6 C1 . . . . -1.8(3) ?
    C4 C5 C6 C7 . . . . 178.27(19) ?
    C2 C1 C6 C5 . . . . 3.3(3) ?
    N2 C1 C6 C5 . . . . -170.55(18) ?
    C2 C1 C6 C7 . . . . -176.78(18) ?
    N2 C1 C6 C7 . . . . 9.4(3) ?
    C11 N1 C7 O1 . . . . -176.41(17) ?
    C8 N1 C7 O1 . . . . -4.5(3) ?
    C11 N1 C7 C6 . . . . 1.1(3) ?
    C8 N1 C7 C6 . . . . 173.01(16) ?
    C5 C6 C7 O1 . . . . 32.0(3) ?
    C1 C6 C7 O1 . . . . -147.9(2) ?
    C5 C6 C7 N1 . . . . -145.53(19) ?
    C1 C6 C7 N1 . . . . 34.6(3) ?
    C7 N1 C8 C9 . . . . -151.47(18) ?
    C11 N1 C8 C9 . . . . 21.4(2) ?
    N1 C8 C9 O3 . . . . 90.74(19) ?
    N1 C8 C9 C10 . . . . -32.09(19) ?
    O3 C9 C10 C11 . . . . -90.0(2) ?
    C8 C9 C10 C11 . . . . 32.0(2) ?
    C7 N1 C11 C12 . . . . -69.2(2) ?
    C8 N1 C11 C12 . . . . 118.12(16) ?
    C7 N1 C11 C10 . . . . 171.13(18) ?
    C8 N1 C11 C10 . . . . -1.53(19) ?
    C9 C10 C11 N1 . . . . -19.1(2) ?
    C9 C10 C11 C12 . . . . -136.39(17) ?
    C1 N2 C12 O2 . . . . -178.8(2) ?
    C13 N2 C12 O2 . . . . -3.2(3) ?
    C1 N2 C12 C11 . . . . 2.2(3) ?
    C13 N2 C12 C11 . . . . 177.84(17) ?
    N1 C11 C12 O2 . . . . -111.0(2) ?
    C10 C11 C12 O2 . . . . 3.1(3) ?
    N1 C11 C12 N2 . . . . 68.0(2) ?
    C10 C11 C12 N2 . . . . -177.93(18) ?
    C12 N2 C13 C14 . . . . -69.9(2) ?
    C1 N2 C13 C14 . . . . 106.03(19) ?
    C15 O4 C14 O5 . . . . -2.1(3) ?
    C15 O4 C14 C13 . . . . 176.49(19) ?
    N2 C13 C14 O5 . . . . -17.2(3) ?
    N2 C13 C14 O4 . . . . 164.23(16) ?
    C14 O4 C15 C16 . . . . 177.9(2) ?
loop_
    _geom_hbond_atom_site_label_D
    _geom_hbond_atom_site_label_H
    _geom_hbond_atom_site_label_A
    _geom_hbond_site_symmetry_A
    _geom_hbond_distance_DH
    _geom_hbond_distance_HA
    _geom_hbond_distance_DA
    _geom_hbond_angle_DHA
    _geom_hbond_publ_flag
    O3 H3 O1 4_575 0.840(10)
                           1.950(10)
                                   2.782(2) 173(4) yes
