# Supplementary material for: Ethyl 2-hydr­oxy-5,11-dioxopyrrolo[2,1-c][1,4]benzodiazepine-10-acetate
Source: Acta Crystallogr Sect E Struct Rep Online. 2010 Mar 3;66(Pt 4):o733. doi: 10.1107/S1600536810006914 (PMC2983942; doi:10.1107/S1600536810006914)
Supplement: Supplementary file 2 [file e-66-0o733-Isup2.hkl]

# 
# h,k,l, Fc-squared, Fo-squared, sigma(Fo-squared) and status flag 
# 
data_I
_shelx_title '  P212121' 
_shelx_refln_list_code          4 
_shelx_F_calc_maximum      151.12 
_exptl_crystal_F_000       672.00 
_reflns_d_resolution_high  0.7699 
 
loop_ 
 _symmetry_equiv_pos_as_xyz 
 'x, y, z' 
 '-x+1/2, -y, z+1/2' 
 '-x, y+1/2, -z+1/2' 
 'x+1/2, -y+1/2, -z' 
 
_cell_length_a     8.5503 
_cell_length_b     9.6580 
_cell_length_c    18.2734 
_cell_angle_alpha  90.000 
_cell_angle_beta   90.000 
_cell_angle_gamma  90.000 
 
_shelx_F_squared_multiplier     1.000 
 
loop_ 
 _refln_index_h 
 _refln_index_k 
 _refln_index_l 
 _refln_F_squared_calc 
 _refln_F_squared_meas 
 _refln_F_squared_sigma 
 _refln_observed_status 
   2   0   0    22836.74    20026.79    501.95 o 
   4   0   0        1.23       -1.26      0.84 o 
   6   0   0       10.12       13.94      1.74 o 
   1   1   0     3639.16     3624.07     90.92 o 
   2   1   0     6783.18     6711.52    120.28 o 
   3   1   0       50.63       38.96      1.26 o 
   4   1   0      122.59      118.73      2.23 o 
   5   1   0      755.98      713.38     22.45 o 
   6   1   0      300.42      303.70     11.22 o 
   7   1   0      535.48      541.36     15.54 o 
   0   2   0      218.43      193.32      2.53 o 
   1   2   0      295.04      325.68      4.02 o 
   2   2   0     1743.61     1793.88     45.46 o 
   3   2   0      184.81      202.23      6.19 o 
   4   2   0      455.95      560.22     10.46 o 
   5   2   0      147.95      153.10      3.41 o 
   6   2   0      669.79      718.84     13.53 o 
   7   2   0      346.39      357.61      7.37 o 
   8   2   0       38.83       42.14      3.38 o 
   1   3   0      414.86      395.66      4.09 o 
   2   3   0        8.33        7.19      0.61 o 
   3   3   0       59.10       58.68      3.78 o 
   4   3   0      294.82      300.04      9.07 o 
   5   3   0      353.22      385.30     11.48 o 
   6   3   0      726.85      761.48     21.11 o 
   7   3   0       39.21       39.19      3.26 o 
   8   3   0      232.62      233.05      8.69 o 
   0   4   0      547.17      529.84      6.59 o 
   1   4   0     1589.34     1639.17     13.73 o 
   2   4   0     1519.73     1543.80     23.70 o 
   3   4   0      248.52      290.14      7.20 o 
   4   4   0      446.18      465.05     13.44 o 
   5   4   0       34.98       36.47      2.88 o 
   6   4   0      308.55      270.70      9.23 o 
   7   4   0      518.28      512.95     15.52 o 
   8   4   0       88.28       89.62      5.17 o 
   1   5   0       87.55       96.25      1.36 o 
   2   5   0      288.79      281.43      3.28 o 
   3   5   0     2250.60     2317.26     59.34 o 
   4   5   0        3.77        5.25      1.82 o 
   5   5   0      923.92      903.09     24.87 o 
   6   5   0       89.68       87.02      4.89 o 
   7   5   0        7.23        5.31      2.26 o 
   8   5   0       15.35       16.56      2.96 o 
   9   5   0        2.42        4.17      2.48 o 
   0   6   0     2838.71     2838.60     37.70 o 
   1   6   0      291.66      289.53      4.43 o 
   2   6   0       21.31       19.19      0.58 o 
   3   6   0      188.28      184.23      5.13 o 
   4   6   0      279.97      272.02      7.76 o 
   5   6   0       17.36       17.22      2.66 o 
   6   6   0       69.13       67.93      4.49 o 
   7   6   0       21.83       19.95      3.06 o 
   8   6   0        5.67        6.33      2.60 o 
   9   6   0        3.89        4.35      2.76 o 
   1   7   0     1136.64     1156.37     11.78 o 
   2   7   0       53.48       46.51      1.11 o 
   3   7   0       65.17       68.50      1.53 o 
   4   7   0      225.05      201.11      5.44 o 
   5   7   0       13.45       11.43      2.24 o 
   6   7   0       88.25       82.90      3.44 o 
   7   7   0       66.12       64.18      9.80 o 
   8   7   0       58.91       56.85      3.15 o 
   9   7   0      157.28      163.76     12.21 o 
   0   8   0      627.15      547.13     11.30 o 
   1   8   0       30.96       27.33      1.00 o 
   2   8   0       68.03       66.40      1.51 o 
   3   8   0      183.81      164.74      3.23 o 
   4   8   0        1.44        1.67      0.64 o 
   5   8   0        0.67       -0.14      1.22 o 
   6   8   0        4.52        2.76      2.03 o 
   7   8   0        3.40        3.16      1.76 o 
   8   8   0       59.13       47.40      3.16 o 
   1   9   0        8.50        8.27      1.00 o 
   2   9   0        0.00       -0.48      0.71 o 
   3   9   0       83.04       76.97      2.50 o 
   4   9   0       39.67       45.26      1.85 o 
   5   9   0       35.63       30.26      1.66 o 
   6   9   0       11.44       12.04      2.11 o 
   7   9   0        8.27       10.86      2.19 o 
   0  10   0      162.94      166.78      4.76 o 
   1  10   0       62.68       55.35      1.91 o 
   2  10   0       57.84       60.14      2.12 o 
   3  10   0       13.87       16.21      2.00 o 
   4  10   0       30.53       31.66      2.70 o 
   5  10   0       35.91       41.56      2.07 o 
   6  10   0        8.27        7.42      1.11 o 
   1  11   0       53.09       57.26      2.00 o 
   2  11   0       54.48       53.02      2.03 o 
   3  11   0        7.68        7.06      1.93 o 
   4  11   0        8.01        8.09      2.05 o 
   5  11   0       15.53       21.73      2.60 o 
   0  12   0       33.77       39.64      2.58 o 
   1  12   0        0.02       -2.32      1.55 o 
   2  12   0       29.43       30.81      1.72 o 
   3  12   0        0.53        1.24      1.90 o 
   2   0   1     7021.31     6964.46    124.04 o 
   3   0   1     2175.31     2294.95     40.83 o 
   4   0   1     1295.20     1351.43     24.41 o 
   5   0   1      863.05      927.44     17.16 o 
   6   0   1       34.86       37.54      1.89 o 
   7   0   1       37.97       37.21      1.92 o 
   1   1   1     1360.65     1374.16     12.82 o 
   2   1   1     7492.70     7486.67     99.49 o 
   3   1   1      433.01      435.09      6.07 o 
   4   1   1     1008.89     1017.38     14.47 o 
   5   1   1       19.38       19.68      0.80 o 
   6   1   1      350.92      334.55      6.34 o 
   7   1   1        5.75        7.70      1.32 o 
   0   2   1       77.89       94.45      0.94 o 
   1   2   1     5831.75     5841.16     45.86 o 
   2   2   1     7310.98     7277.32    107.13 o 
   3   2   1      599.64      598.76     11.31 o 
   4   2   1     1861.89     1942.93     25.04 o 
   5   2   1       52.56       55.64      1.23 o 
   6   2   1      109.97      105.35      1.98 o 
   7   2   1       45.03       43.48      1.44 o 
   8   2   1       57.79       60.83      2.85 o 
   0   3   1      256.00      226.52      2.00 o 
   1   3   1      608.20      569.80      3.68 o 
   2   3   1      411.00      410.51      5.15 o 
   3   3   1      674.98      740.23     10.08 o 
   4   3   1      331.22      314.86      5.39 o 
   5   3   1      187.91      184.69      4.62 o 
   6   3   1      114.84      108.02      3.50 o 
   7   3   1      424.99      430.24      9.38 o 
   8   3   1        3.75        3.06      1.51 o 
   0   4   1      764.46      762.80      6.58 o 
   1   4   1       16.87       19.46      0.35 o 
   2   4   1      687.92      710.13      6.09 o 
   3   4   1       86.26       84.84      1.67 o 
   4   4   1      296.54      309.90      5.50 o 
   5   4   1       85.51       73.64      2.24 o 
   6   4   1      219.99      214.29      5.53 o 
   7   4   1       27.07       25.72      2.14 o 
   8   4   1       43.44       44.05      2.77 o 
   0   5   1     1251.12     1256.87     11.30 o 
   1   5   1      174.73      169.89      1.46 o 
   2   5   1      178.12      192.28      1.60 o 
   3   5   1      178.44      163.56      4.19 o 
   4   5   1       79.77       77.96      2.34 o 
   5   5   1      870.22      859.39     16.82 o 
   6   5   1       56.34       56.57      2.90 o 
   7   5   1      141.73      139.83      5.44 o 
   8   5   1       47.01       45.29      2.78 o 
   9   5   1       17.86       25.47      4.23 o 
   0   6   1       39.93       42.92      0.97 o 
   1   6   1       95.56      100.59      1.18 o 
   2   6   1        6.91       10.46      0.47 o 
   3   6   1       79.41       75.36      1.81 o 
   4   6   1       81.32       77.75      2.50 o 
   5   6   1      123.32      113.23      3.11 o 
   6   6   1       54.03       46.58      2.09 o 
   7   6   1      180.85      167.27      5.94 o 
   8   6   1       15.26       13.83      1.86 o 
   9   6   1       21.44       25.03      1.97 o 
   0   7   1      235.01      221.32      3.72 o 
   1   7   1      169.18      158.27      1.64 o 
   2   7   1       51.52       56.87      0.80 o 
   3   7   1       23.53       23.57      0.78 o 
   4   7   1      153.84      159.72      3.00 o 
   5   7   1      143.23      137.12      3.33 o 
   6   7   1       35.52       34.13      1.95 o 
   7   7   1      108.46      107.30      6.44 o 
   8   7   1       15.53       14.80      1.73 o 
   9   7   1       44.34       52.73      3.11 o 
   0   8   1      590.04      566.90     10.89 o 
   1   8   1      207.78      188.94      2.04 o 
   2   8   1      538.29      532.75      6.86 o 
   3   8   1      539.85      526.75      5.28 o 
   4   8   1       18.91       18.26      0.67 o 
   5   8   1      141.63      130.08      2.84 o 
   6   8   1       14.94       13.37      1.25 o 
   7   8   1        5.37        7.75      1.30 o 
   8   8   1       47.61       49.95      2.27 o 
   0   9   1       63.08       64.89      2.18 o 
   1   9   1       10.94        9.35      0.65 o 
   2   9   1       30.43       27.99      0.97 o 
   3   9   1       56.05       51.08      1.79 o 
   4   9   1      126.73      127.00      2.49 o 
   5   9   1       35.99       37.61      1.24 o 
   6   9   1      105.78      110.03      3.11 o 
   7   9   1       91.39      102.06      4.47 o 
   0  10   1      140.92      141.72      3.72 o 
   1  10   1       34.67       28.89      1.13 o 
   2  10   1       66.03       73.05      1.51 o 
   3  10   1       48.56       45.85      2.19 o 
   4  10   1       47.86       48.06      1.83 o 
   5  10   1        8.11        5.64      1.21 o 
   6  10   1       19.89       21.70      1.23 o 
   0  11   1        3.26        1.83      1.04 o 
   1  11   1       34.40       36.42      1.82 o 
   2  11   1       26.65       28.19      1.47 o 
   3  11   1       46.57       49.58      2.45 o 
   4  11   1        0.25        0.04      0.96 o 
   5  11   1       17.95       19.43      1.37 o 
   0  12   1        6.59        6.53      1.24 o 
   1  12   1        0.45       -1.05      0.75 o 
   2  12   1        6.90        5.60      0.82 o 
   3  12   1        7.89        9.43      1.47 o 
   1   0   2    10160.37     9290.10    108.21 o 
   2   0   2     1910.75     1827.43     26.59 o 
   3   0   2        0.51        0.49      0.53 o 
   4   0   2        1.16        1.17      1.73 o 
   5   0   2       36.60       54.04      3.05 o 
   6   0   2       32.60       36.51      4.31 o 
   7   0   2      157.42      148.31      4.73 o 
   0   1   2      706.02      620.58      6.79 o 
   1   1   2     1951.21     1877.26     14.96 o 
   2   1   2      692.20      704.38      6.12 o 
   3   1   2      450.12      431.51      7.43 o 
   4   1   2      201.30      228.39      3.36 o 
   5   1   2       31.70       25.92      1.89 o 
   6   1   2      149.84      152.12      2.71 o 
   7   1   2      174.76      182.74      4.73 o 
   0   2   2      620.83      590.70      5.60 o 
   1   2   2     1436.49     1362.46      9.60 o 
   2   2   2     1274.11     1244.61     11.43 o 
   3   2   2      483.65      514.03      6.24 o 
   4   2   2      671.98      662.14      7.91 o 
   5   2   2       39.35       38.76      2.12 o 
   6   2   2       84.50       99.56      1.94 o 
   7   2   2       19.09       21.61      0.98 o 
   8   2   2       41.67       39.27      3.14 o 
   0   3   2      546.22      553.63      4.78 o 
   1   3   2     1909.89     1904.09     12.88 o 
   2   3   2     1361.54     1379.93     12.01 o 
   3   3   2     2657.81     2831.08     36.79 o 
   4   3   2      525.54      567.58      7.97 o 
   5   3   2      112.22      138.85      2.65 o 
   6   3   2      226.64      230.36      4.44 o 
   7   3   2      234.17      231.05      5.29 o 
   8   3   2        9.90        8.13      1.61 o 
   0   4   2       17.95       18.10      0.45 o 
   1   4   2     1057.93     1108.26      7.39 o 
   2   4   2      612.37      649.00      5.30 o 
   3   4   2     1425.60     1460.28     17.19 o 
   4   4   2      545.25      565.65     10.21 o 
   5   4   2      388.94      424.15      7.63 o 
   6   4   2       33.00       30.48      1.74 o 
   7   4   2      104.36      105.95      6.03 o 
   8   4   2      210.88      206.46     14.24 o 
   0   5   2       11.17       10.84      0.47 o 
   1   5   2       42.50       52.70      0.72 o 
   2   5   2      189.55      197.84      1.75 o 
   3   5   2      232.70      234.39      3.92 o 
   4   5   2      621.66      669.12     12.78 o 
   5   5   2      326.38      304.88      7.99 o 
   6   5   2      137.66      129.53      3.33 o 
   7   5   2        4.49        4.56      1.58 o 
   8   5   2       28.37       36.20      3.19 o 
   9   5   2       12.85       14.09      3.28 o 
   0   6   2      326.91      338.42      3.79 o 
   1   6   2      110.35      118.47      1.30 o 
   2   6   2      134.14      130.56      1.35 o 
   3   6   2       11.73       11.13      0.57 o 
   4   6   2      150.94      131.08      3.31 o 
   5   6   2      137.27      123.21      3.29 o 
   6   6   2      151.27      145.95      3.69 o 
   7   6   2        3.23        2.97      1.29 o 
   8   6   2       23.79       26.75      1.87 o 
   9   6   2        3.41        4.59      2.01 o 
   0   7   2     1085.40     1108.72     13.49 o 
   1   7   2       95.77       97.77      1.13 o 
   2   7   2      172.93      175.73      1.77 o 
   3   7   2       34.43       31.47      0.87 o 
   4   7   2      132.30      121.23      2.67 o 
   5   7   2       88.61       75.62      2.38 o 
   6   7   2       17.60       17.94      1.44 o 
   7   7   2       28.20       26.06      1.67 o 
   8   7   2       38.39       37.17      2.60 o 
   9   7   2       58.48       63.41      3.13 o 
   0   8   2      263.74      235.33      4.11 o 
   1   8   2      618.66      613.95      5.57 o 
   2   8   2      184.02      172.71      2.22 o 
   3   8   2       83.30       85.09      1.57 o 
   4   8   2      278.33      251.65      3.02 o 
   5   8   2       22.24       24.27      1.06 o 
   6   8   2        9.36       10.75      1.20 o 
   7   8   2       53.55       56.08      2.30 o 
   8   8   2       18.63       16.22      1.59 o 
   0   9   2       62.41       56.12      2.18 o 
   1   9   2       24.92       23.14      0.87 o 
   2   9   2      403.07      388.62      4.25 o 
   3   9   2      303.24      285.22      4.46 o 
   4   9   2       96.02       95.95      2.68 o 
   5   9   2      101.18      102.70      2.29 o 
   6   9   2        4.44        5.98      1.54 o 
   7   9   2       28.26       31.85      1.94 o 
   0  10   2      104.68      102.93      2.61 o 
   1  10   2       65.22       64.04      1.49 o 
   2  10   2      227.01      228.37      2.88 o 
   3  10   2       17.34       17.64      1.22 o 
   4  10   2       30.18       31.28      1.47 o 
   5  10   2       25.66       24.85      1.52 o 
   6  10   2       15.22       18.06      1.30 o 
   0  11   2        5.41        2.07      1.05 o 
   1  11   2       90.99       96.55      2.07 o 
   2  11   2       63.65       66.04      1.59 o 
   3  11   2       41.70       46.02      1.75 o 
   4  11   2        8.23        7.74      1.18 o 
   5  11   2       28.42       33.08      1.62 o 
   0  12   2       13.68       16.76      2.31 o 
   1  12   2       55.00       50.91      1.49 o 
   2  12   2       22.36       26.43      1.22 o 
   3  12   2       58.31       55.22      2.39 o 
   1   0   3     4029.64     3660.32     36.64 o 
   2   0   3     8644.40     8330.73     96.89 o 
   3   0   3       83.54       98.13      1.70 o 
   4   0   3     2254.38     2476.13     51.10 o 
   5   0   3      143.06      148.10      3.57 o 
   6   0   3       62.91       74.32      2.54 o 
   7   0   3      515.87      539.81     10.80 o 
   0   1   3      354.09      324.99      3.39 o 
   1   1   3     7678.02     6954.24     51.34 o 
   2   1   3     3639.39     3773.01     28.41 o 
   3   1   3      191.85      216.72      2.23 o 
   4   1   3      415.67      429.44      5.33 o 
   5   1   3     1360.71     1457.98     20.92 o 
   6   1   3      193.96      197.53      4.67 o 
   7   1   3       67.14       65.00      2.73 o 
   0   2   3      529.96      493.44      5.06 o 
   1   2   3     3008.93     2988.35     20.29 o 
   2   2   3       98.48      110.03      1.03 o 
   3   2   3      481.54      465.91      4.79 o 
   4   2   3       82.48      101.63      1.66 o 
   5   2   3       25.75       27.75      0.77 o 
   6   2   3      120.80      121.77      2.05 o 
   7   2   3       22.50       25.56      1.60 o 
   8   2   3       62.94       63.69      3.97 o 
   0   3   3      440.46      416.84      4.36 o 
   1   3   3     2140.55     2184.83     16.48 o 
   2   3   3     2353.61     2509.53     18.89 o 
   3   3   3     1115.24     1188.18     10.99 o 
   4   3   3      368.64      400.11      5.09 o 
   5   3   3      160.76      164.77      2.48 o 
   6   3   3      105.12      100.59      1.95 o 
   7   3   3      211.44      202.15      4.13 o 
   8   3   3       22.73       26.78      2.16 o 
   0   4   3     2781.86     2945.60     24.57 o 
   1   4   3      234.21      224.12      1.88 o 
   2   4   3      243.01      318.55      2.64 o 
   3   4   3      168.12      154.36      2.71 o 
   4   4   3      497.30      494.25      7.07 o 
   5   4   3       50.08       41.81      1.47 o 
   6   4   3      149.54      158.20      3.04 o 
   7   4   3       95.72      100.17      3.76 o 
   8   4   3      101.00      103.41      4.36 o 
   0   5   3      166.91      155.96      1.73 o 
   1   5   3     1181.54     1192.22      9.15 o 
   2   5   3      364.20      355.62      3.17 o 
   3   5   3      165.03      170.95      2.67 o 
   4   5   3      560.48      581.08      7.54 o 
   5   5   3      105.84       98.54      2.80 o 
   6   5   3       18.90       21.06      1.49 o 
   7   5   3       30.57       30.21      1.74 o 
   8   5   3       41.72       36.92      2.02 o 
   9   5   3        7.39        8.23      2.04 o 
   0   6   3      101.95      104.75      1.52 o 
   1   6   3       21.36       20.90      0.59 o 
   2   6   3       88.84       95.89      1.15 o 
   3   6   3      268.25      251.84      2.79 o 
   4   6   3       31.51       30.58      1.85 o 
   5   6   3        1.39        0.38      0.97 o 
   6   6   3      323.88      310.34      5.40 o 
   7   6   3       24.73       24.63      1.71 o 
   8   6   3      111.93      113.53      3.92 o 
   9   6   3       15.35       22.50      2.62 o 
   0   7   3      188.67      193.64      2.70 o 
   1   7   3      268.18      272.02      2.41 o 
   2   7   3      590.93      607.77      4.91 o 
   3   7   3      163.30      159.00      2.02 o 
   4   7   3      363.84      357.51      4.59 o 
   5   7   3      128.66      127.08      2.45 o 
   6   7   3      143.41      140.36      3.34 o 
   7   7   3       37.82       32.03      1.78 o 
   8   7   3       65.17       63.86      2.47 o 
   9   7   3       49.69       52.01      2.97 o 
   0   8   3       95.66      104.35      2.16 o 
   1   8   3      122.44      111.76      1.51 o 
   2   8   3      481.07      440.40      7.84 o 
   3   8   3       29.98       29.16      1.07 o 
   4   8   3      259.48      256.55      3.36 o 
   5   8   3       19.67       21.51      0.89 o 
   6   8   3       66.31       58.78      1.88 o 
   7   8   3        7.93        5.55      0.93 o 
   8   8   3       17.66       19.12      1.28 o 
   0   9   3      105.80       97.95      2.14 o 
   1   9   3       41.38       42.67      1.35 o 
   2   9   3       34.08       30.49      0.96 o 
   3   9   3      258.94      256.26      4.15 o 
   4   9   3       43.04       44.00      1.91 o 
   5   9   3       29.29       31.11      1.37 o 
   6   9   3       25.21       25.04      1.31 o 
   7   9   3       13.32       14.22      1.29 o 
   0  10   3      488.26      484.57      8.44 o 
   1  10   3       27.26       25.30      0.97 o 
   2  10   3       61.16       60.98      1.34 o 
   3  10   3       29.55       28.59      1.96 o 
   4  10   3       47.52       45.36      1.68 o 
   5  10   3       53.92       52.47      2.11 o 
   6  10   3       13.16       15.67      1.29 o 
   0  11   3        0.95        1.21      1.09 o 
   1  11   3       15.02       15.78      0.97 o 
   2  11   3       10.13       11.26      0.77 o 
   3  11   3       41.43       42.40      1.74 o 
   4  11   3        1.14        0.76      1.02 o 
   5  11   3        6.98        5.80      1.15 o 
   0  12   3       24.60       26.94      2.78 o 
   1  12   3        4.07        4.16      0.92 o 
   2  12   3        5.20        4.92      0.81 o 
   0   0   4      122.23       77.15      1.60 o 
   1   0   4     1217.25     1219.51     12.24 o 
   2   0   4     1440.38     1491.01     17.44 o 
   3   0   4       24.72       32.76      0.91 o 
   4   0   4      170.05      170.87      2.76 o 
   5   0   4      909.46      953.17     14.80 o 
   6   0   4       97.76      116.20      2.81 o 
   7   0   4      172.35      149.68      4.31 o 
   0   1   4     6576.82     6123.31     61.38 o 
   1   1   4     1248.03     1285.75     12.89 o 
   2   1   4      957.15      873.65      6.47 o 
   3   1   4      526.69      571.34      4.90 o 
   4   1   4      508.34      490.92      4.27 o 
   5   1   4      401.56      446.70      5.21 o 
   6   1   4      100.73      106.65      2.65 o 
   7   1   4      200.02      203.80      4.28 o 
   0   2   4     2436.44     2432.46     24.19 o 
   1   2   4     5504.12     5441.26     37.09 o 
   2   2   4     1137.12     1107.07      8.16 o 
   3   2   4      792.91      868.30      7.35 o 
   4   2   4      337.43      387.55      3.62 o 
   5   2   4       45.71       49.34      1.04 o 
   6   2   4       56.32       55.20      1.16 o 
   7   2   4       26.25       28.56      1.92 o 
   0   3   4       21.64       24.43      0.65 o 
   1   3   4     4389.91     4409.24     40.96 o 
   2   3   4      946.34      968.73      7.15 o 
   3   3   4      610.62      639.98      5.26 o 
   4   3   4       12.02        9.88      0.37 o 
   5   3   4       74.10       77.56      1.38 o 
   6   3   4       60.26       57.84      1.64 o 
   7   3   4      108.58      108.24      2.18 o 
   8   3   4       72.27       70.59      2.36 o 
   0   4   4       12.86        9.28      0.42 o 
   1   4   4      430.56      426.78      4.04 o 
   2   4   4      445.00      500.34      4.00 o 
   3   4   4      886.08      896.81      7.58 o 
   4   4   4      194.06      210.94      3.33 o 
   5   4   4       54.66       51.63      1.57 o 
   6   4   4      241.24      234.50      3.96 o 
   7   4   4       84.80       81.55      2.60 o 
   8   4   4       47.26       44.21      2.03 o 
   0   5   4      818.58      801.49      8.29 o 
   1   5   4      474.41      514.99      4.18 o 
   2   5   4      384.86      424.23      3.66 o 
   3   5   4      267.30      287.24      2.67 o 
   4   5   4      170.86      172.45      2.80 o 
   5   5   4      275.06      270.89      4.32 o 
   6   5   4       96.11       96.22      2.67 o 
   7   5   4       27.33       29.20      1.75 o 
   8   5   4        8.52        8.79      1.38 o 
   9   5   4       11.26       14.72      1.86 o 
  10   5   4       10.44       12.32      3.95 o 
   0   6   4      173.92      202.66      2.52 o 
   1   6   4       63.02       50.47      0.92 o 
   2   6   4      100.14       89.86      1.13 o 
   3   6   4      487.20      462.46      4.41 o 
   4   6   4      302.20      298.10      4.31 o 
   5   6   4       51.79       53.14      2.70 o 
   6   6   4       44.55       43.26      1.43 o 
   7   6   4       32.44       30.73      1.68 o 
   8   6   4        8.83       10.78      1.38 o 
   9   6   4        5.02        2.59      1.68 o 
   0   7   4      283.62      276.16      3.90 o 
   1   7   4       13.57       13.80      0.67 o 
   2   7   4       79.18       68.45      1.04 o 
   3   7   4        6.32        8.73      0.43 o 
   4   7   4       62.54       55.03      1.35 o 
   5   7   4       28.93       28.16      0.97 o 
   6   7   4      216.24      204.93      3.48 o 
   7   7   4       60.61       64.74      1.86 o 
   8   7   4       30.76       29.63      1.48 o 
   9   7   4        0.05       -0.55      1.20 o 
   0   8   4       30.47       25.30      1.29 o 
   1   8   4      137.99      121.50      1.48 o 
   2   8   4       18.83       20.98      0.86 o 
   3   8   4       90.95       87.38      1.33 o 
   4   8   4       32.72       30.42      1.40 o 
   5   8   4       53.43       45.07      2.30 o 
   6   8   4       65.66       71.59      2.40 o 
   7   8   4       11.48       10.22      1.09 o 
   8   8   4        2.73        1.55      1.07 o 
   0   9   4        0.45        0.69      0.84 o 
   1   9   4      270.01      280.27      3.17 o 
   2   9   4      107.25      106.55      1.71 o 
   3   9   4       49.49       53.78      1.38 o 
   4   9   4       13.72       11.67      1.05 o 
   5   9   4       23.38       24.04      1.37 o 
   6   9   4        4.83        4.20      0.94 o 
   7   9   4        4.79        4.32      0.95 o 
   0  10   4       42.23       46.95      1.80 o 
   1  10   4       32.89       33.85      1.10 o 
   2  10   4       14.42       16.81      0.82 o 
   3  10   4       14.88       14.81      0.83 o 
   4  10   4        5.98        5.52      1.02 o 
   5  10   4       13.76       14.57      1.21 o 
   6  10   4       33.11       31.84      1.58 o 
   0  11   4       28.51       32.73      1.81 o 
   1  11   4       29.74       34.79      1.19 o 
   2  11   4       75.03       75.91      1.55 o 
   3  11   4       39.46       42.55      2.03 o 
   4  11   4        4.91        3.05      1.10 o 
   5  11   4       16.16       15.75      1.35 o 
   0  12   4        8.62       10.52      1.45 o 
   1  12   4       85.84       93.14      2.08 o 
   2  12   4       29.19       34.60      1.21 o 
   1   0   5      116.81      134.81      1.90 o 
   2   0   5      787.05      853.20      8.71 o 
   3   0   5      587.36      585.01      7.17 o 
   4   0   5       38.13       40.86      1.08 o 
   5   0   5      107.01      125.54      2.74 o 
   6   0   5      430.69      467.04      7.87 o 
   0   1   5      125.52      133.48      1.97 o 
   1   1   5     1020.01     1010.14      7.53 o 
   2   1   5      523.33      517.90      3.69 o 
   3   1   5     2583.18     2660.65     21.90 o 
   4   1   5      677.28      732.37      6.02 o 
   5   1   5      318.81      313.95      3.30 o 
   6   1   5       86.73       78.88      1.37 o 
   7   1   5      124.95      121.24      2.72 o 
   0   2   5      459.46      451.86      4.75 o 
   1   2   5      533.05      508.01      3.75 o 
   2   2   5      711.77      778.44      5.86 o 
   3   2   5      773.29      743.47      6.12 o 
   4   2   5      455.97      451.92      3.86 o 
   5   2   5      338.78      365.24      3.52 o 
   6   2   5       20.34       18.99      0.78 o 
   7   2   5      155.22      163.51      4.95 o 
   0   3   5     5129.13     5021.04     53.28 o 
   1   3   5       27.32       25.26      0.45 o 
   2   3   5      107.28      117.76      1.07 o 
   3   3   5     1736.16     1726.95     12.14 o 
   4   3   5       46.79       45.74      1.07 o 
   5   3   5       17.42       18.86      1.13 o 
   6   3   5      112.95      115.12      1.78 o 
   7   3   5      194.33      190.27      4.03 o 
   8   3   5       76.04       65.96      3.13 o 
  10   3   5        4.44        2.80      2.92 o 
   0   4   5      169.06      177.73      2.36 o 
   1   4   5     5840.82     6259.26     43.86 o 
   2   4   5      225.13      219.48      1.81 o 
   3   4   5       73.24       71.19      0.88 o 
   4   4   5      245.34      250.17      2.51 o 
   5   4   5       36.31       34.93      1.18 o 
   6   4   5      145.48      146.38      4.43 o 
   7   4   5       28.99       30.61      1.50 o 
   8   4   5       25.66       24.91      1.88 o 
   9   4   5       59.49       57.26      5.05 o 
  10   4   5        3.64        7.79      3.54 o 
   0   5   5       33.15       23.26      0.76 o 
   1   5   5      401.49      452.15      3.60 o 
   2   5   5      180.16      168.17      1.64 o 
   3   5   5      246.47      240.24      2.34 o 
   4   5   5      188.61      178.97      2.30 o 
   5   5   5       67.88       71.54      2.25 o 
   6   5   5      314.66      308.38      4.10 o 
   7   5   5      172.79      166.85      3.05 o 
   8   5   5        1.39        1.06      0.90 o 
   9   5   5        0.05        0.30      1.12 o 
   0   6   5      254.77      252.16      3.04 o 
   1   6   5      194.32      207.73      3.21 o 
   2   6   5       19.02       15.71      0.54 o 
   3   6   5        3.98        2.85      0.38 o 
   4   6   5      273.77      270.12      3.63 o 
   5   6   5      396.93      384.07      4.90 o 
   6   6   5       38.54       32.09      1.09 o 
   7   6   5       62.16       54.79      1.77 o 
   8   6   5       22.18       26.44      2.21 o 
   9   6   5        6.06        5.02      1.34 o 
   0   7   5       10.24       11.18      0.60 o 
   1   7   5      436.65      421.57      3.83 o 
   2   7   5      171.89      162.49      1.79 o 
   3   7   5      150.07      131.26      1.54 o 
   4   7   5        6.95        9.46      0.75 o 
   5   7   5      155.65      161.98      2.56 o 
   6   7   5       23.88       27.71      1.28 o 
   7   7   5       82.50       94.68      2.30 o 
   8   7   5       25.51       29.39      1.64 o 
   0   8   5       21.76       20.42      1.23 o 
   1   8   5      168.47      162.34      2.20 o 
   2   8   5      116.04      113.77      1.65 o 
   3   8   5       89.09       78.06      1.22 o 
   4   8   5      220.72      210.29      3.56 o 
   5   8   5       87.69       89.75      2.36 o 
   6   8   5       12.74       11.94      1.13 o 
   7   8   5       23.44       21.76      1.46 o 
   8   8   5       13.22        9.58      2.46 o 
   0   9   5      222.54      215.49      3.90 o 
   1   9   5      150.97      151.45      2.17 o 
   2   9   5       16.26       15.30      0.78 o 
   3   9   5       32.39       35.01      1.00 o 
   4   9   5       50.59       49.21      1.95 o 
   5   9   5       17.96       17.91      1.17 o 
   6   9   5        6.94        3.02      1.04 o 
   7   9   5        4.58        1.94      1.08 o 
   0  10   5       24.68       22.58      1.34 o 
   1  10   5       51.21       48.88      1.29 o 
   2  10   5        2.28        2.34      0.64 o 
   3  10   5        3.93        3.28      0.66 o 
   4  10   5       10.54        8.24      1.49 o 
   5  10   5       28.90       31.39      1.54 o 
   6  10   5       16.91       20.02      1.38 o 
   0  11   5        2.54       -0.54      1.20 o 
   1  11   5       87.76       88.80      1.83 o 
   2  11   5        2.87        2.15      0.70 o 
   3  11   5        0.38       -0.24      1.02 o 
   4  11   5        7.88        6.20      1.18 o 
   0  12   5        1.40        0.64      1.29 o 
   1  12   5       65.13       71.01      1.75 o 
   2  12   5       19.70       26.01      1.07 o 
   0   0   6      306.93      384.68      6.35 o 
   1   0   6      359.51      360.78      4.18 o 
   2   0   6      611.23      590.52      6.18 o 
   3   0   6      466.89      512.71      6.39 o 
   4   0   6     1099.67     1126.06     13.50 o 
   5   0   6      330.96      339.16      4.91 o 
   6   0   6      167.82      189.21      4.27 o 
  10   0   6       14.42       12.94      3.18 o 
   0   1   6      919.72      934.62      9.53 o 
   1   1   6       29.48       24.00      0.50 o 
   2   1   6      560.98      593.98      6.21 o 
   3   1   6      543.84      554.18      4.66 o 
   4   1   6      164.84      207.66      2.12 o 
   5   1   6       23.54       20.74      0.69 o 
   6   1   6      120.81      135.75      1.75 o 
   7   1   6       77.33       79.62      2.00 o 
  10   1   6       46.29       47.67      3.09 o 
   0   2   6      163.58      178.22      2.13 o 
   1   2   6       46.90       58.82      0.70 o 
   2   2   6     2085.75     2159.92     15.34 o 
   3   2   6      880.93      865.65      6.77 o 
   4   2   6      306.85      356.47      3.16 o 
   5   2   6      251.67      259.91      2.45 o 
   6   2   6       23.11       22.09      0.79 o 
   7   2   6       21.64       27.39      1.26 o 
   8   2   6       36.56       44.04      4.07 o 
   9   2   6       13.05        9.81      2.98 o 
  10   2   6       18.20       16.35      2.30 o 
   0   3   6      858.54      858.65      9.68 o 
   1   3   6      402.92      418.40      3.18 o 
   2   3   6      729.00      790.61      8.13 o 
   3   3   6      125.09      138.05      1.22 o 
   4   3   6        5.11        7.04      0.40 o 
   5   3   6      161.65      169.03      2.07 o 
   6   3   6        2.87        4.87      0.59 o 
   7   3   6      107.35      109.05      2.25 o 
   8   3   6        0.29       -0.87      1.19 o 
   9   3   6      131.46      120.61      4.48 o 
  10   3   6        1.07       -2.68      1.79 o 
   1   4   6      125.85      116.93      1.14 o 
   2   4   6      170.56      213.33      1.95 o 
   3   4   6      117.47      128.32      1.33 o 
   4   4   6      565.67      584.14      5.41 o 
   5   4   6       74.90       70.46      1.05 o 
   6   4   6       79.68       79.57      1.22 o 
   7   4   6       60.80       59.33      1.75 o 
   8   4   6       60.63       60.35      2.22 o 
   9   4   6       11.17       16.13      4.39 o 
  10   4   6        6.19        6.35      2.52 o 
   0   5   6       34.42       33.83      0.97 o 
   1   5   6      412.30      447.71      3.75 o 
   2   5   6       35.57       33.27      0.66 o 
   3   5   6      441.05      468.58      3.88 o 
   4   5   6        6.26        5.87      0.49 o 
   5   5   6      230.72      222.49      3.16 o 
   6   5   6        7.47        8.31      0.77 o 
   7   5   6       16.80       16.13      1.27 o 
   8   5   6        6.66        8.40      1.25 o 
   9   5   6       57.69       62.03      3.09 o 
   0   6   6       35.71       33.45      1.02 o 
   1   6   6      173.18      175.38      1.89 o 
   2   6   6       20.73       21.62      0.72 o 
   3   6   6      681.20      618.10      5.25 o 
   4   6   6       93.46       90.79      1.55 o 
   5   6   6       79.60       73.60      1.60 o 
   6   6   6        2.97        2.75      0.85 o 
   7   6   6       44.79       43.08      1.65 o 
   8   6   6       23.09       26.19      1.62 o 
   9   6   6        3.47        3.05      1.59 o 
   0   7   6        2.12        1.54      0.57 o 
   1   7   6      102.54       97.42      1.49 o 
   2   7   6       54.88       52.51      1.07 o 
   3   7   6      113.56      104.34      1.36 o 
   4   7   6      213.91      201.96      2.64 o 
   5   7   6       87.39       82.12      2.02 o 
   6   7   6       32.69       33.56      1.45 o 
   7   7   6       16.50       15.46      1.18 o 
   8   7   6        2.48        1.79      1.19 o 
   0   8   6       33.46       25.27      1.49 o 
   1   8   6      235.00      222.53      2.77 o 
   2   8   6      297.31      264.54      2.97 o 
   3   8   6       68.00       63.97      1.29 o 
   4   8   6       44.74       39.89      1.66 o 
   5   8   6        3.01        2.25      0.96 o 
   6   8   6       13.38       12.29      1.35 o 
   7   8   6        2.73        1.91      1.04 o 
   8   8   6       13.21       12.65      1.66 o 
   0   9   6        3.69        2.14      0.90 o 
   1   9   6       23.62       25.23      0.93 o 
   2   9   6       43.27       45.09      1.16 o 
   3   9   6       72.84       67.78      1.53 o 
   4   9   6       19.72       21.65      1.29 o 
   5   9   6       14.95       16.48      1.31 o 
   6   9   6       21.96       21.86      1.47 o 
   7   9   6        3.06        1.68      1.11 o 
   0  10   6       24.88       24.22      1.61 o 
   1  10   6        6.25        5.98      0.75 o 
   2  10   6       23.15       24.74      0.99 o 
   3  10   6        5.54        4.50      0.80 o 
   4  10   6        2.19        0.92      0.96 o 
   5  10   6        7.32        6.93      1.17 o 
   6  10   6       51.46       52.21      1.94 o 
   0  11   6        0.55       -1.05      0.92 o 
   1  11   6       36.14       35.92      1.22 o 
   2  11   6        5.52        1.10      0.72 o 
   3  11   6       20.50       20.33      1.30 o 
   4  11   6        8.54        9.03      1.25 o 
   0  12   6       10.83       12.96      1.98 o 
   1  12   6       16.34       20.79      1.69 o 
   1   0   7      422.16      405.11      4.77 o 
   2   0   7      469.96      464.92      4.99 o 
   3   0   7      112.34      135.06      2.19 o 
   4   0   7      313.60      357.70      5.37 o 
   5   0   7       82.96       89.01      2.79 o 
   6   0   7       11.10       10.59      1.00 o 
   7   0   7        0.94        3.08      2.26 o 
   8   0   7       21.63       20.39      2.98 o 
   9   0   7       14.96       10.61      2.92 o 
  10   0   7        5.60        4.41      2.84 o 
   0   1   7      861.35      882.69      9.06 o 
   1   1   7      134.47      144.45      1.37 o 
   2   1   7      132.86      123.57      1.59 o 
   3   1   7       79.65       62.27      0.80 o 
   4   1   7       70.74       69.15      1.10 o 
   5   1   7      188.98      176.10      2.22 o 
   6   1   7       40.83       48.51      1.15 o 
   7   1   7       33.25       37.23      1.57 o 
   8   1   7       53.46       48.42      2.85 o 
   9   1   7        2.12        3.33      1.70 o 
  10   1   7        7.90        6.96      2.20 o 
   0   2   7     1208.15     1334.47     13.53 o 
   1   2   7      312.64      308.60      2.45 o 
   2   2   7     1961.38     2110.06     15.02 o 
   3   2   7     1048.22     1103.90      8.22 o 
   4   2   7      467.73      500.42      4.65 o 
   5   2   7      360.19      391.95      3.73 o 
   6   2   7      275.31      272.96      4.03 o 
   7   2   7       34.46       31.04      1.52 o 
   8   2   7       15.49       14.20      2.02 o 
   9   2   7        4.92        4.54      1.82 o 
  10   2   7       12.21       14.32      2.31 o 
   0   3   7        7.25        9.29      0.50 o 
   1   3   7      539.51      496.54      3.64 o 
   2   3   7      275.42      277.78      2.48 o 
   3   3   7       57.63       61.66      0.81 o 
   4   3   7      319.16      331.56      2.98 o 
   5   3   7       46.27       50.25      0.96 o 
   6   3   7      134.24      134.98      2.24 o 
   7   3   7      124.10      127.61      2.57 o 
   8   3   7      198.73      197.83      4.01 o 
   9   3   7       12.07       11.59      1.98 o 
  10   3   7       13.28       14.12      3.57 o 
   0   4   7     1058.38     1153.46     13.82 o 
   1   4   7      532.45      541.30      4.42 o 
   2   4   7      386.82      403.04      3.27 o 
   3   4   7      188.48      192.25      1.82 o 
   4   4   7       25.09       21.53      0.62 o 
   5   4   7        4.19        3.11      0.45 o 
   6   4   7       36.30       36.08      0.88 o 
   7   4   7       33.50       28.61      0.95 o 
   8   4   7       46.88       47.42      2.70 o 
   9   4   7        4.42        4.33      1.79 o 
  10   4   7        1.65        2.75      1.95 o 
   0   5   7        3.58        3.10      0.55 o 
   1   5   7       33.31       37.30      0.73 o 
   2   5   7      137.57      132.15      1.51 o 
   3   5   7      198.72      195.36      1.91 o 
   4   5   7       37.37       46.02      0.90 o 
   5   5   7      131.47      117.22      1.47 o 
   6   5   7       79.55       74.94      1.96 o 
   7   5   7       14.32       12.80      1.09 o 
   8   5   7       88.42       86.78      3.01 o 
   9   5   7       42.27       44.03      4.97 o 
   0   6   7      459.84      413.08      5.37 o 
   1   6   7       46.95       47.37      0.91 o 
   2   6   7       74.48       88.62      1.17 o 
   3   6   7       64.88       62.98      1.08 o 
   4   6   7       23.79       22.34      0.62 o 
   5   6   7      118.64      115.03      1.80 o 
   6   6   7        1.18       -0.41      0.82 o 
   7   6   7       27.95       28.98      1.53 o 
   8   6   7        2.74        1.85      1.22 o 
   9   6   7        6.99        6.59      1.42 o 
   0   7   7        0.02        2.03      0.60 o 
   1   7   7      146.92      144.16      1.80 o 
   2   7   7       51.48       56.33      1.15 o 
   3   7   7       13.56       10.89      0.59 o 
   4   7   7      170.47      156.16      2.29 o 
   5   7   7      116.81      114.84      2.48 o 
   6   7   7       15.41       17.19      1.20 o 
   7   7   7       24.83       28.77      1.63 o 
   8   7   7       14.18       14.52      1.53 o 
   0   8   7       12.85       10.55      1.02 o 
   1   8   7       53.99       47.58      1.20 o 
   2   8   7       75.56       75.40      1.51 o 
   3   8   7       61.55       59.44      1.29 o 
   4   8   7       27.97       20.82      1.51 o 
   5   8   7        6.89        7.12      1.09 o 
   6   8   7        3.28        4.23      1.06 o 
   7   8   7        4.45        5.67      1.22 o 
   0   9   7       72.49       65.85      2.02 o 
   1   9   7       32.24       25.40      0.97 o 
   2   9   7       44.00       42.28      1.16 o 
   3   9   7       24.58       26.91      1.00 o 
   4   9   7       91.07       88.21      2.55 o 
   5   9   7        1.96        1.59      1.03 o 
   6   9   7        8.81        8.82      1.23 o 
   7   9   7       24.28       28.62      2.24 o 
   0  10   7       82.09       82.85      2.37 o 
   1  10   7       16.55       14.56      0.86 o 
   2  10   7       27.86       25.10      1.03 o 
   3  10   7       31.13       32.51      1.16 o 
   4  10   7        3.30        2.39      1.12 o 
   5  10   7       28.17       31.67      1.59 o 
   0  11   7        0.18        1.04      0.99 o 
   1  11   7        9.43       11.69      0.88 o 
   2  11   7        9.26       12.06      0.90 o 
   3  11   7        8.70        9.90      0.92 o 
   4  11   7       11.33       13.61      2.03 o 
   0   0   8      299.41      366.91      7.87 o 
   1   0   8      461.86      554.99      6.43 o 
   2   0   8       49.41       52.17      1.14 o 
   3   0   8      267.27      293.13      3.33 o 
   4   0   8        5.83        4.16      0.65 o 
   5   0   8       32.92       37.09      1.31 o 
   6   0   8        0.69       -0.83      0.69 o 
   7   0   8       14.66       16.78      2.84 o 
   8   0   8       25.03       22.83      3.22 o 
   9   0   8       58.65       60.86      4.85 o 
  10   0   8        6.37        9.71      3.36 o 
   0   1   8      558.55      575.97      6.12 o 
   1   1   8     1547.24     1578.84     11.77 o 
   2   1   8      787.75      827.33      6.30 o 
   3   1   8       51.21       56.26      0.84 o 
   4   1   8      482.51      507.82      4.42 o 
   5   1   8      111.99      126.03      1.64 o 
   6   1   8      110.71      107.19      1.60 o 
   7   1   8        7.15        5.11      1.04 o 
   8   1   8       17.15       15.27      2.06 o 
   9   1   8       18.61       18.29      2.21 o 
  10   1   8       37.07       38.03      3.00 o 
   0   2   8      989.23     1124.58     11.51 o 
   1   2   8      184.21      197.05      1.79 o 
   2   2   8       97.93      100.44      1.48 o 
   3   2   8      671.77      751.13      5.53 o 
   4   2   8      423.18      427.75      3.82 o 
   5   2   8       35.75       32.54      0.84 o 
   6   2   8       95.55       98.06      2.62 o 
   7   2   8       34.85       30.87      1.56 o 
   8   2   8       19.92       14.51      2.08 o 
   9   2   8       57.06       53.46      4.29 o 
  10   2   8       10.56       14.08      2.44 o 
   0   3   8     1162.65     1195.61     13.15 o 
   1   3   8      417.71      471.53      3.89 o 
   2   3   8      472.98      483.80      3.84 o 
   3   3   8      351.16      358.56      2.93 o 
   4   3   8       24.81       27.30      0.69 o 
   5   3   8       14.84       14.29      0.73 o 
   6   3   8      323.61      300.34      4.47 o 
   7   3   8       11.69       13.56      1.81 o 
   8   3   8       51.05       49.69      2.05 o 
   9   3   8       14.73       15.54      2.17 o 
  10   3   8        9.80        4.84      2.18 o 
   0   4   8      152.04      153.01      2.65 o 
   1   4   8     1316.38     1352.94     10.51 o 
   2   4   8       12.14       12.22      0.51 o 
   3   4   8      248.50      254.58      2.45 o 
   4   4   8       70.49       61.85      0.94 o 
   5   4   8      337.86      342.48      3.51 o 
   6   4   8       14.32       16.54      0.73 o 
   7   4   8       14.21       13.20      0.89 o 
   8   4   8       42.14       37.93      1.66 o 
   9   4   8        1.83        0.68      1.80 o 
   0   5   8      105.36      125.23      2.22 o 
   1   5   8       24.06       21.05      0.59 o 
   2   5   8      157.85      135.67      1.54 o 
   3   5   8      468.55      448.88      3.78 o 
   4   5   8       22.97       22.02      0.84 o 
   5   5   8      100.05      101.93      1.41 o 
   6   5   8      274.95      270.00      3.64 o 
   7   5   8       46.82       39.47      1.85 o 
   8   5   8       16.34       19.01      1.54 o 
   9   5   8        4.55        3.53      1.92 o 
   0   6   8      155.51      153.34      2.69 o 
   1   6   8       60.21       55.92      1.02 o 
   2   6   8      401.08      398.93      4.37 o 
   3   6   8       64.30       60.29      1.12 o 
   4   6   8      105.12      105.97      1.65 o 
   5   6   8       60.26       59.42      1.45 o 
   6   6   8       72.14       65.14      1.91 o 
   7   6   8       13.78       13.82      1.25 o 
   8   6   8        8.22        6.19      1.30 o 
   9   6   8        8.33        6.11      1.50 o 
   0   7   8      528.11      532.17      7.19 o 
   1   7   8      175.22      169.48      2.06 o 
   2   7   8       62.65       57.23      1.45 o 
   3   7   8      287.15      270.43      3.17 o 
   4   7   8      111.70      113.27      2.05 o 
   5   7   8      124.13      108.53      1.97 o 
   6   7   8       23.95       25.60      1.37 o 
   7   7   8       32.91       32.23      1.73 o 
   8   7   8       14.13       13.57      1.90 o 
   0   8   8        2.62        3.23      1.43 o 
   1   8   8      338.87      313.49      3.65 o 
   2   8   8      167.36      163.20      2.40 o 
   3   8   8      260.01      248.65      3.19 o 
   4   8   8        5.52        6.78      0.56 o 
   5   8   8       61.91       64.30      2.20 o 
   6   8   8       18.04       15.68      2.31 o 
   7   8   8       12.56        9.16      1.51 o 
   0   9   8       19.16       25.09      1.81 o 
   1   9   8       12.86       11.28      0.80 o 
   2   9   8       43.31       43.31      1.20 o 
   3   9   8       29.69       33.84      1.15 o 
   4   9   8        3.07        4.03      0.78 o 
   5   9   8        7.17        5.95      1.36 o 
   6   9   8       48.61       54.26      2.37 o 
   0  10   8      102.62       90.78      2.80 o 
   1  10   8       17.43       19.06      0.94 o 
   2  10   8        1.17       -0.53      0.63 o 
   3  10   8        7.81        7.60      0.73 o 
   4  10   8       13.56       12.28      1.37 o 
   5  10   8       51.89       53.10      2.18 o 
   0  11   8        0.15       -0.32      0.99 o 
   1  11   8        6.66        5.55      0.80 o 
   2  11   8       26.78       32.62      1.31 o 
   3  11   8       26.89       32.24      1.08 o 
   1   0   9       72.90       96.06      1.50 o 
   2   0   9      160.09      150.68      2.18 o 
   3   0   9      549.81      586.99      6.25 o 
   4   0   9        6.83        2.54      0.58 o 
   5   0   9       31.31       28.69      1.15 o 
   6   0   9       48.99       52.12      1.83 o 
   7   0   9      208.73      192.74      7.87 o 
   8   0   9       71.57       61.36      4.73 o 
   9   0   9        6.99        4.97      2.76 o 
  10   0   9       14.72        9.07      3.32 o 
   0   1   9      417.84      490.48      5.33 o 
   1   1   9       51.79       55.31      0.87 o 
   2   1   9      718.87      744.77      5.96 o 
   3   1   9      525.90      533.67      4.39 o 
   4   1   9      361.73      363.47      3.35 o 
   5   1   9      146.41      149.78      1.88 o 
   6   1   9      334.32      331.69      4.90 o 
   7   1   9       67.82       64.47      3.04 o 
   8   1   9       20.62       19.68      2.23 o 
   9   1   9       22.13       20.35      2.37 o 
  10   1   9       13.55       13.09      2.91 o 
   0   2   9      135.29      154.93      2.22 o 
   1   2   9      485.69      530.30      4.37 o 
   2   2   9      468.63      489.65      5.77 o 
   3   2   9       55.19       61.90      0.88 o 
   4   2   9      290.81      277.89      2.82 o 
   5   2   9      218.72      222.85      2.57 o 
   6   2   9       27.31       21.86      1.09 o 
   7   2   9       49.57       49.56      1.92 o 
   8   2   9       11.98       11.31      1.93 o 
   9   2   9       10.64        8.38      2.12 o 
  10   2   9        4.54        2.57      2.10 o 
   0   3   9       57.20       65.82      1.56 o 
   1   3   9       62.28       71.31      0.99 o 
   2   3   9      275.36      268.35      2.42 o 
   3   3   9      397.11      454.53      3.64 o 
   4   3   9      457.08      428.09      3.83 o 
   5   3   9       53.04       55.14      1.43 o 
   6   3   9      103.07      108.14      2.13 o 
   7   3   9      167.21      151.33      3.35 o 
   8   3   9        0.76        3.38      2.45 o 
   9   3   9        8.01        5.00      2.02 o 
   0   4   9      341.91      343.90      4.29 o 
   1   4   9       22.20       27.04      0.66 o 
   2   4   9      302.73      319.50      2.96 o 
   3   4   9       91.04       97.63      1.29 o 
   4   4   9       32.75       29.66      0.75 o 
   5   4   9      149.21      153.56      2.13 o 
   6   4   9      130.08      118.39      2.05 o 
   7   4   9      143.30      151.70      2.77 o 
   8   4   9       21.67       21.52      1.11 o 
   9   4   9       10.10        8.29      2.13 o 
   0   5   9       13.37       16.59      0.92 o 
   1   5   9       54.28       52.88      0.94 o 
   2   5   9      154.65      139.70      1.66 o 
   3   5   9      101.92      109.46      1.51 o 
   4   5   9      224.33      229.98      2.50 o 
   5   5   9       22.71       21.52      1.17 o 
   6   5   9        0.88        0.74      0.56 o 
   7   5   9       60.82       57.26      3.01 o 
   8   5   9       16.93       18.30      1.57 o 
   9   5   9       29.21       28.11      2.67 o 
   0   6   9       13.21       15.69      0.94 o 
   1   6   9      399.46      380.14      3.73 o 
   2   6   9       87.90       92.58      1.43 o 
   3   6   9      138.75      149.92      4.82 o 
   4   6   9      172.57      156.13      2.01 o 
   5   6   9       79.34       75.54      1.52 o 
   6   6   9       33.52       34.44      1.59 o 
   7   6   9        4.33        1.72      1.21 o 
   8   6   9       31.54       32.36      1.87 o 
   0   7   9      330.74      323.41      5.17 o 
   1   7   9       67.68       74.53      1.52 o 
   2   7   9      183.11      181.89      3.02 o 
   3   7   9       35.03       29.89      0.91 o 
   4   7   9       38.14       31.48      1.02 o 
   5   7   9       17.67       16.38      1.15 o 
   6   7   9       21.13       23.07      1.56 o 
   7   7   9        4.12        4.06      1.23 o 
   8   7   9       19.32       21.65      1.90 o 
   0   8   9       86.87       72.24      2.10 o 
   1   8   9       61.09       59.17      1.84 o 
   2   8   9       26.27       23.93      0.97 o 
   3   8   9       71.88       66.46      1.46 o 
   4   8   9        6.04        9.59      0.70 o 
   5   8   9       20.52       19.02      1.59 o 
   6   8   9        4.66        1.55      1.27 o 
   7   8   9        0.75        1.43      1.82 o 
   0   9   9       14.51       15.93      1.43 o 
   1   9   9       16.20       13.45      0.85 o 
   2   9   9       76.25       72.04      1.51 o 
   3   9   9        3.30        4.08      0.69 o 
   4   9   9       26.47       28.75      1.42 o 
   5   9   9       14.12       13.72      1.60 o 
   6   9   9        0.64       -0.93      1.30 o 
   0  10   9       18.59       21.10      1.40 o 
   1  10   9        1.29        1.76      0.70 o 
   2  10   9        9.17       10.73      0.83 o 
   3  10   9       89.89       92.76      1.79 o 
   4  10   9       29.25       30.50      2.10 o 
   5  10   9       22.63       27.71      2.17 o 
   0  11   9        0.86        0.96      1.08 o 
   1  11   9        1.08        0.73      0.76 o 
   2  11   9        8.65        7.30      0.88 o 
   3  11   9       28.91       30.52      1.27 o 
   0   0  10        9.58        8.44      0.92 o 
   1   0  10      179.87      218.19      2.93 o 
   2   0  10      748.48      834.16      9.45 o 
   3   0  10      615.46      616.99      7.46 o 
   4   0  10       62.57       61.05      1.45 o 
   5   0  10       15.19       14.04      0.97 o 
   6   0  10      239.26      244.75      5.91 o 
   7   0  10       51.57       60.74      6.17 o 
   8   0  10       29.61       26.52      3.54 o 
   9   0  10        0.15       -1.40      2.60 o 
  10   0  10        1.19       -1.56      2.92 o 
   0   1  10     1655.68     1820.79     19.83 o 
   1   1  10      292.20      331.19      2.95 o 
   2   1  10      668.76      703.99      5.71 o 
   3   1  10      301.89      301.10      2.61 o 
   4   1  10      160.13      172.35      1.83 o 
   5   1  10       55.75       54.23      1.14 o 
   6   1  10       67.69       56.57      1.60 o 
   7   1  10       29.87       30.21      2.03 o 
   8   1  10       12.70       11.57      2.07 o 
   9   1  10       45.24       39.67      4.37 o 
  10   1  10        1.59        2.45      2.16 o 
   0   2  10      109.07      110.56      1.83 o 
   1   2  10       38.38       48.65      0.90 o 
   2   2  10      156.45      154.63      1.78 o 
   3   2  10      104.33      104.85      1.27 o 
   4   2  10       12.04       10.85      0.62 o 
   5   2  10      184.45      180.57      2.26 o 
   6   2  10      285.65      269.09      4.87 o 
   7   2  10      100.50      100.62      2.33 o 
   8   2  10       32.89       32.50      2.64 o 
   9   2  10       71.48       78.30      9.31 o 
   0   3  10       10.30       11.21      0.69 o 
   1   3  10      110.31      111.77      1.34 o 
   2   3  10      306.28      314.43      2.82 o 
   3   3  10      270.96      273.54      2.40 o 
   4   3  10      906.15      889.32      7.06 o 
   5   3  10      469.65      447.20      5.22 o 
   6   3  10      116.80      102.55      2.12 o 
   7   3  10       12.01       12.08      1.33 o 
   8   3  10        4.40        5.06      1.49 o 
   9   3  10       19.71       20.27      2.54 o 
   0   4  10        5.37        7.73      0.71 o 
   1   4  10      105.53      118.99      1.43 o 
   2   4  10      639.13      654.46      5.60 o 
   3   4  10      220.11      209.26      2.19 o 
   4   4  10      339.76      363.29      3.58 o 
   5   4  10      233.03      227.11      3.02 o 
   6   4  10      227.52      227.86      3.29 o 
   7   4  10       16.26       14.41      0.89 o 
   8   4  10        6.33        4.16      0.80 o 
   9   4  10       20.81       24.15      2.60 o 
   0   5  10      341.17      323.39      4.62 o 
   1   5  10       73.97       66.68      1.09 o 
   2   5  10      618.73      616.18      5.61 o 
   3   5  10      195.36      185.55      2.17 o 
   4   5  10       66.25       68.94      1.28 o 
   5   5  10       32.50       33.77      1.08 o 
   6   5  10       23.06       21.28      0.92 o 
   7   5  10        0.47        0.51      0.70 o 
   8   5  10       34.53       34.56      1.94 o 
   9   5  10       13.21       14.67      2.40 o 
   0   6  10      422.77      420.80      5.28 o 
   1   6  10       69.29       72.43      1.16 o 
   2   6  10        4.10        2.96      0.59 o 
   3   6  10      168.53      158.67      2.09 o 
   4   6  10      121.46      102.76      1.59 o 
   5   6  10       50.26       49.30      1.32 o 
   6   6  10        5.92        5.42      0.60 o 
   7   6  10        5.44        6.01      1.27 o 
   8   6  10       16.54       21.34      1.73 o 
   0   7  10      188.12      183.44      3.46 o 
   1   7  10      199.40      183.23      2.46 o 
   2   7  10       33.68       30.83      0.98 o 
   3   7  10      108.51      107.28      1.70 o 
   4   7  10       35.18       32.29      0.97 o 
   5   7  10       25.52       25.33      0.94 o 
   6   7  10       19.14       13.99      1.41 o 
   7   7  10       19.89       22.52      1.87 o 
   0   8  10      314.47      259.22      4.55 o 
   1   8  10       38.06       32.04      1.11 o 
   2   8  10      268.22      232.10      2.96 o 
   3   8  10        7.05       10.53      0.85 o 
   4   8  10       64.11       66.56      1.52 o 
   5   8  10       20.60       18.08      1.56 o 
   6   8  10        7.31        7.67      1.51 o 
   7   8  10        2.97        3.74      1.47 o 
   0   9  10       31.14       31.71      1.56 o 
   1   9  10       10.50        9.25      0.94 o 
   2   9  10       22.34       23.11      1.03 o 
   3   9  10       60.88       60.01      1.52 o 
   4   9  10        0.55       -0.03      0.65 o 
   5   9  10        5.81        7.47      1.51 o 
   6   9  10       16.19       21.18      2.41 o 
   0  10  10       17.34       16.00      1.78 o 
   1  10  10       30.91       33.89      1.28 o 
   2  10  10       15.08       15.88      0.92 o 
   3  10  10       26.87       29.64      1.12 o 
   4  10  10        4.04        4.70      1.03 o 
   0  11  10       39.58       53.12      2.82 o 
   1  11  10        2.21        1.80      0.80 o 
   2  11  10       70.42       80.61      1.77 o 
   1   0  11      397.57      395.34      5.02 o 
   2   0  11      248.99      241.94      3.29 o 
   3   0  11      308.12      315.43      4.10 o 
   4   0  11       15.69       15.95      0.89 o 
   5   0  11        0.36       -0.70      0.81 o 
   6   0  11        0.02       -0.59      0.90 o 
   7   0  11      145.63      139.56      4.62 o 
   8   0  11        6.64        6.41      2.88 o 
   9   0  11        5.47        4.31      3.00 o 
   0   1  11      564.97      594.88      9.40 o 
   1   1  11       31.02       39.08      0.90 o 
   2   1  11      103.66      119.54      1.48 o 
   3   1  11        1.36        0.42      0.39 o 
   4   1  11      115.35      119.62      1.61 o 
   5   1  11      214.61      212.48      2.59 o 
   6   1  11       10.71       14.92      1.02 o 
   7   1  11       35.04       35.46      1.73 o 
   8   1  11      110.18      113.63      4.57 o 
   9   1  11       75.43       76.14      4.08 o 
   0   2  11      192.73      201.10      2.85 o 
   1   2  11      198.69      216.33      2.21 o 
   2   2  11      404.06      382.96      3.51 o 
   3   2  11        2.10        2.29      0.43 o 
   4   2  11      100.79       90.66      1.56 o 
   5   2  11       29.49       28.28      1.06 o 
   6   2  11       23.72       26.76      1.54 o 
   7   2  11       33.37       35.65      1.38 o 
   8   2  11       22.08       22.52      2.40 o 
   9   2  11       24.86       25.83      2.74 o 
   0   3  11       67.94       57.35      1.38 o 
   1   3  11       51.59       46.43      0.93 o 
   2   3  11       30.12       29.37      0.76 o 
   3   3  11       37.74       41.97      0.82 o 
   4   3  11       73.72       64.68      1.04 o 
   5   3  11      347.61      362.81      4.81 o 
   6   3  11       50.32       43.33      1.50 o 
   7   3  11       51.78       48.48      1.76 o 
   8   3  11        4.89        4.48      1.94 o 
   9   3  11       38.15       37.30      3.01 o 
   0   4  11      109.74      106.63      1.96 o 
   1   4  11      154.75      156.27      2.22 o 
   2   4  11      347.21      343.09      3.24 o 
   3   4  11       60.53       56.99      1.10 o 
   4   4  11      195.52      178.35      2.21 o 
   5   4  11       64.91       55.05      1.41 o 
   6   4  11      172.71      184.77      2.72 o 
   7   4  11       24.94       21.74      1.09 o 
   8   4  11       14.06       15.13      1.32 o 
   9   4  11        4.58        3.53      0.99 o 
   0   5  11       89.92       86.15      1.83 o 
   1   5  11      563.26      563.65      4.98 o 
   2   5  11      581.87      530.33      4.71 o 
   3   5  11      292.63      271.02      3.04 o 
   4   5  11      202.95      186.19      2.33 o 
   5   5  11       10.80        9.97      0.77 o 
   6   5  11        4.07        2.90      0.71 o 
   7   5  11       40.72       40.47      1.26 o 
   8   5  11       16.86       18.79      1.19 o 
   0   6  11      319.35      338.54      4.83 o 
   1   6  11      146.94      144.57      1.84 o 
   2   6  11      206.72      199.67      2.46 o 
   3   6  11       14.49       16.51      0.77 o 
   4   6  11       19.19       19.13      0.80 o 
   5   6  11       16.20       15.47      0.85 o 
   6   6  11        9.13       11.91      0.90 o 
   7   6  11       10.75       11.16      1.50 o 
   8   6  11       43.21       46.76      2.53 o 
   0   7  11        9.23        6.10      1.32 o 
   1   7  11      114.81      109.60      1.83 o 
   2   7  11      287.72      269.06      3.28 o 
   3   7  11        5.52        4.80      0.68 o 
   4   7  11        8.48        8.25      0.77 o 
   5   7  11        7.88        6.32      0.77 o 
   6   7  11       25.39       27.21      1.41 o 
   7   7  11       20.33       18.41      1.84 o 
   0   8  11      112.06      107.27      2.66 o 
   1   8  11      166.19      154.75      2.46 o 
   2   8  11       69.35       68.28      1.57 o 
   3   8  11       23.99       17.59      1.10 o 
   4   8  11       35.97       32.63      1.27 o 
   5   8  11        0.10        0.40      0.89 o 
   6   8  11       21.11       23.28      1.88 o 
   0   9  11       34.66       33.57      1.62 o 
   1   9  11       33.39       34.26      1.15 o 
   2   9  11       35.03       35.50      1.22 o 
   3   9  11       66.50       67.36      1.59 o 
   4   9  11       46.84       51.68      1.53 o 
   5   9  11       69.84       76.75      2.07 o 
   0  10  11        2.84        4.03      1.35 o 
   1  10  11       30.43       27.66      1.13 o 
   2  10  11      113.15      115.54      2.07 o 
   3  10  11        6.03        4.87      0.86 o 
   4  10  11        8.64        9.22      1.94 o 
   0  11  11        0.06       -0.28      1.09 o 
   1  11  11       12.02       11.66      0.97 o 
   0   0  12      165.22      160.71      4.30 o 
   1   0  12       17.44       15.12      0.88 o 
   2   0  12        0.01        0.02      0.64 o 
   3   0  12       19.29       17.74      0.92 o 
   4   0  12       80.94       74.58      1.72 o 
   5   0  12      251.11      233.16      4.13 o 
   6   0  12        0.00       -0.03      0.87 o 
   7   0  12       49.32       38.59      2.65 o 
   8   0  12       41.15       48.73      4.55 o 
   9   0  12       11.34        8.81      3.34 o 
   0   1  12      395.02      382.32      5.85 o 
   1   1  12       70.86       67.91      1.19 o 
   2   1  12      347.16      360.47      3.38 o 
   3   1  12      179.47      175.09      1.86 o 
   4   1  12      397.62      385.83      3.60 o 
   5   1  12      365.63      358.08      4.05 o 
   6   1  12       69.41       66.54      1.79 o 
   7   1  12        1.91        1.82      1.18 o 
   8   1  12        3.17        3.07      2.00 o 
   9   1  12       23.63       24.00      2.74 o 
   0   2  12      400.88      388.10      5.29 o 
   1   2  12       71.26       75.42      1.27 o 
   2   2  12      315.55      311.26      3.01 o 
   3   2  12       23.39       22.55      0.71 o 
   4   2  12       25.49       27.20      0.74 o 
   5   2  12       35.84       32.96      1.28 o 
   6   2  12       88.16       87.43      2.03 o 
   7   2  12        2.47        2.13      0.91 o 
   8   2  12       10.74       10.01      2.18 o 
   9   2  12        3.60        1.95      2.26 o 
   0   3  12      210.38      190.01      2.85 o 
   1   3  12      503.80      491.14      4.41 o 
   2   3  12      257.60      255.28      2.73 o 
   3   3  12       12.01       15.22      0.61 o 
   4   3  12      511.57      499.53      5.73 o 
   5   3  12      165.23      156.12      2.51 o 
   6   3  12      141.39      135.70      3.14 o 
   7   3  12       69.54       78.51      2.35 o 
   8   3  12       17.65       15.64      2.96 o 
   9   3  12        1.75       -2.88      1.92 o 
   0   4  12       88.86       80.39      1.76 o 
   1   4  12      431.61      415.27      4.04 o 
   2   4  12       31.09       29.94      0.87 o 
   3   4  12      846.02      849.28      6.89 o 
   4   4  12      138.36      132.01      1.85 o 
   5   4  12      490.19      489.70      5.32 o 
   6   4  12       26.19       25.22      1.07 o 
   7   4  12       34.47       34.50      1.29 o 
   8   4  12       38.22       40.82      1.70 o 
   0   5  12      191.80      196.62      2.99 o 
   1   5  12       12.37       12.41      0.67 o 
   2   5  12       58.06       57.15      1.13 o 
   3   5  12       54.75       51.56      1.22 o 
   4   5  12       36.68       34.86      0.98 o 
   5   5  12      125.06      131.12      2.10 o 
   6   5  12       70.89       66.59      1.58 o 
   7   5  12       44.69       47.75      1.44 o 
   8   5  12       11.05       11.95      0.97 o 
   0   6  12      388.40      372.71      5.89 o 
   1   6  12      902.21      903.19      8.45 o 
   2   6  12      197.39      190.97      2.43 o 
   3   6  12       46.00       56.40      1.29 o 
   4   6  12       13.13       15.06      0.78 o 
   5   6  12       14.76       14.38      0.89 o 
   6   6  12       10.47       11.58      0.94 o 
   7   6  12        1.26        1.00      0.83 o 
   0   7  12        0.31       -1.48      0.99 o 
   1   7  12       34.77       37.95      1.21 o 
   2   7  12        2.43        2.01      0.65 o 
   3   7  12       50.02       49.35      1.29 o 
   4   7  12        6.80        7.12      0.73 o 
   5   7  12       17.80       18.57      1.01 o 
   6   7  12        6.00        8.51      1.10 o 
   7   7  12       22.98       22.71      2.23 o 
   0   8  12      116.38      125.92      5.40 o 
   1   8  12        1.40        2.38      0.75 o 
   2   8  12       71.32       71.99      1.58 o 
   3   8  12       80.18       79.05      1.62 o 
   4   8  12       25.29       26.65      1.13 o 
   5   8  12        4.60        5.94      0.79 o 
   6   8  12        4.72        4.39      0.94 o 
   0   9  12      103.84       92.96      2.97 o 
   1   9  12       15.38       14.80      0.98 o 
   2   9  12       44.07       53.15      1.51 o 
   3   9  12       63.04       64.31      1.61 o 
   4   9  12        1.19        0.11      1.01 o 
   5   9  12       52.73       53.36      2.17 o 
   0  10  12        0.12       -0.22      1.07 o 
   1  10  12       30.31       34.07      1.23 o 
   2  10  12       22.20       25.85      1.11 o 
   3  10  12       28.86       30.79      1.22 o 
   1   0  13      138.51      136.79      2.66 o 
   2   0  13      522.39      516.41      6.85 o 
   3   0  13        0.01       -0.21      0.73 o 
   4   0  13       68.08       69.19      1.46 o 
   5   0  13       61.19       57.99      2.53 o 
   6   0  13       17.95       19.19      1.77 o 
   7   0  13       25.47       28.09      2.55 o 
   8   0  13       82.89       80.10      3.77 o 
   9   0  13       24.94       23.51      4.09 o 
   0   1  13      181.92      193.67      3.14 o 
   1   1  13      304.91      295.42      3.23 o 
   2   1  13      149.52      147.87      1.88 o 
   3   1  13      218.08      225.17      2.28 o 
   4   1  13      201.56      203.23      3.14 o 
   5   1  13      309.97      312.23      3.49 o 
   6   1  13      143.93      145.44      2.68 o 
   7   1  13       58.87       55.16      2.20 o 
   8   1  13       77.17       82.06      3.13 o 
   9   1  13       18.12       17.28      4.03 o 
   0   2  13      265.41      256.94      3.88 o 
   1   2  13        5.33        5.66      0.57 o 
   2   2  13      122.49      120.80      1.51 o 
   3   2  13      133.75      136.66      1.73 o 
   4   2  13      149.52      140.30      1.80 o 
   5   2  13       69.63       62.67      1.60 o 
   6   2  13       12.06       13.82      1.11 o 
   7   2  13       25.88       24.01      1.42 o 
   8   2  13        4.26        2.45      1.48 o 
   9   2  13       11.68       11.40      2.48 o 
   0   3  13        1.03        1.71      0.76 o 
   1   3  13      264.35      251.88      2.61 o 
   2   3  13      112.58      105.88      1.59 o 
   3   3  13      135.03      133.29      1.64 o 
   4   3  13      282.69      282.28      2.96 o 
   5   3  13       10.93        9.62      0.78 o 
   6   3  13       12.87       13.34      1.11 o 
   7   3  13      134.33      139.83      2.74 o 
   8   3  13        2.40        3.17      1.47 o 
   0   4  13     1554.42     1537.84     18.60 o 
   1   4  13      163.55      162.93      1.96 o 
   2   4  13      808.11      809.93      6.96 o 
   3   4  13      610.50      604.28      6.33 o 
   4   4  13       24.62       23.57      0.86 o 
   5   4  13       28.26       29.95      1.09 o 
   6   4  13      127.13      129.31      2.29 o 
   7   4  13       36.55       38.85      1.41 o 
   8   4  13       17.35       17.08      1.33 o 
   0   5  13       23.05       27.85      1.21 o 
   1   5  13      293.31      280.46      3.18 o 
   2   5  13       59.87       59.95      1.40 o 
   3   5  13      235.63      225.20      2.93 o 
   4   5  13       35.39       41.99      1.12 o 
   5   5  13      109.51      108.52      1.91 o 
   6   5  13       14.09       15.09      0.95 o 
   7   5  13       31.40       33.77      1.29 o 
   8   5  13       17.46       21.05      1.23 o 
   0   6  13       64.17       63.48      2.06 o 
   1   6  13      149.29      143.11      2.30 o 
   2   6  13       85.75       78.58      1.70 o 
   3   6  13       55.96       55.95      1.30 o 
   4   6  13      102.42       98.64      1.82 o 
   5   6  13       25.33       30.85      1.11 o 
   6   6  13        3.94        4.91      0.82 o 
   7   6  13       16.79       18.59      1.00 o 
   0   7  13       57.43       53.23      2.26 o 
   1   7  13       17.70       16.62      0.96 o 
   2   7  13       11.27        9.12      0.79 o 
   3   7  13       68.80       67.12      1.64 o 
   4   7  13        4.29        4.75      0.79 o 
   5   7  13        1.94        2.09      0.80 o 
   6   7  13       27.18       24.79      1.15 o 
   0   8  13       62.06       61.74      3.52 o 
   1   8  13       56.13       58.85      1.56 o 
   2   8  13        8.20        9.44      0.88 o 
   3   8  13       31.30       30.78      1.11 o 
   4   8  13        8.85       12.34      1.00 o 
   5   8  13       80.83       95.04      2.11 o 
   6   8  13        2.75        2.92      1.42 o 
   0   9  13       72.35       64.27      2.92 o 
   1   9  13       32.31       33.20      1.27 o 
   2   9  13        3.66        2.54      0.81 o 
   3   9  13        7.18        7.96      0.90 o 
   4   9  13        4.26        4.10      1.00 o 
   0  10  13       26.66       29.53      1.73 o 
   1  10  13        7.00        7.35      0.92 o 
   2  10  13       34.46       38.46      1.31 o 
   0   0  14        1.08        4.32      1.34 o 
   1   0  14       43.73       46.91      1.55 o 
   2   0  14       15.48       14.01      1.00 o 
   3   0  14      727.82      707.45      9.15 o 
   4   0  14      144.95      142.58      2.71 o 
   5   0  14       80.71       86.91      2.44 o 
   6   0  14       49.62       50.65      2.31 o 
   7   0  14      114.62      119.58      4.53 o 
   8   0  14        1.57        3.12      1.87 o 
   0   1  14       14.89       15.95      1.00 o 
   1   1  14       68.17       75.85      1.32 o 
   2   1  14       85.11       83.72      1.42 o 
   3   1  14       19.38       17.63      0.69 o 
   4   1  14      193.19      193.54      2.48 o 
   5   1  14       29.14       31.91      1.10 o 
   6   1  14       10.26       10.66      1.13 o 
   7   1  14        7.45        9.83      1.82 o 
   8   1  14        5.90        6.89      1.41 o 
   0   2  14       93.56       78.00      1.93 o 
   1   2  14       61.18       58.69      1.22 o 
   2   2  14      306.56      304.37      3.03 o 
   3   2  14      100.68      100.59      1.49 o 
   4   2  14       38.25       38.89      1.09 o 
   5   2  14       29.59       25.11      1.23 o 
   6   2  14      235.43      229.60      3.64 o 
   7   2  14       14.89       17.20      1.33 o 
   8   2  14        8.18        9.56      1.69 o 
   0   3  14        5.45        3.33      0.86 o 
   1   3  14       93.52       90.62      1.75 o 
   2   3  14      169.74      171.26      2.77 o 
   3   3  14      137.65      130.95      1.82 o 
   4   3  14       38.28       34.63      1.11 o 
   5   3  14      181.49      182.43      2.60 o 
   6   3  14       27.05       27.21      1.27 o 
   7   3  14        2.53        1.37      1.00 o 
   8   3  14        5.02        4.12      1.98 o 
   0   4  14      216.24      232.84      3.76 o 
   1   4  14      717.92      695.22      6.38 o 
   2   4  14       36.46       40.52      1.11 o 
   3   4  14      485.07      465.06      4.78 o 
   4   4  14      267.13      261.70      3.31 o 
   5   4  14       20.26       19.94      0.97 o 
   6   4  14        9.99        9.24      0.95 o 
   7   4  14       10.29       10.87      0.98 o 
   8   4  14        1.51        1.39      1.00 o 
   0   5  14      119.93      105.10      2.59 o 
   1   5  14       33.45       27.51      0.95 o 
   2   5  14      125.55      122.81      2.02 o 
   3   5  14      332.46      313.44      3.53 o 
   4   5  14       58.92       62.05      1.71 o 
   5   5  14       90.70       88.88      1.79 o 
   6   5  14       10.71       12.92      0.96 o 
   7   5  14       62.60       63.72      1.76 o 
   0   6  14       21.45       22.45      1.39 o 
   1   6  14       42.58       43.39      1.33 o 
   2   6  14       49.24       52.29      1.50 o 
   3   6  14      110.96      112.84      1.94 o 
   4   6  14       87.98       87.04      1.88 o 
   5   6  14       26.73       25.97      1.14 o 
   6   6  14        1.10        0.36      0.78 o 
   7   6  14       37.12       40.26      1.47 o 
   0   7  14       25.17       23.65      1.65 o 
   1   7  14       35.28       35.05      1.31 o 
   2   7  14       17.21       17.85      0.97 o 
   3   7  14       12.66       14.65      0.90 o 
   4   7  14      104.80      106.90      2.08 o 
   5   7  14       93.43      104.99      2.20 o 
   6   7  14       17.34       15.86      1.18 o 
   0   8  14       24.31       32.32      1.90 o 
   1   8  14       40.86       46.88      1.69 o 
   2   8  14       46.69       50.74      1.51 o 
   3   8  14       24.95       29.69      1.66 o 
   4   8  14       31.64       34.17      1.31 o 
   5   8  14       17.06       16.31      1.29 o 
   0   9  14        7.92        7.19      1.27 o 
   1   9  14       13.40       16.14      1.07 o 
   2   9  14       47.83       48.67      1.53 o 
   3   9  14       12.26       16.68      1.15 o 
   4   9  14       22.27       24.57      1.25 o 
   0  10  14       13.70       14.65      1.49 o 
   1  10  14        6.43        5.82      0.91 o 
   1   0  15        8.28        3.92      0.88 o 
   2   0  15      135.88      115.93      2.44 o 
   3   0  15      201.66      203.49      3.45 o 
   4   0  15       89.08       90.66      3.46 o 
   5   0  15      185.31      178.55      4.10 o 
   6   0  15        1.35        2.22      1.79 o 
   7   0  15       66.99       59.83      5.32 o 
   8   0  15        4.35        2.51      1.97 o 
   0   1  15        0.38        1.60      0.81 o 
   1   1  15        5.98        4.41      0.58 o 
   2   1  15      154.27      132.70      1.87 o 
   3   1  15      257.50      246.90      2.80 o 
   4   1  15      336.33      317.62      3.75 o 
   5   1  15       36.10       31.21      1.23 o 
   6   1  15        1.12       -1.33      0.89 o 
   7   1  15        6.10        7.51      1.40 o 
   8   1  15        2.74        1.46      1.35 o 
   0   2  15        0.02       -0.58      0.90 o 
   1   2  15       30.09       30.54      0.91 o 
   2   2  15       41.73       43.56      1.05 o 
   3   2  15      159.73      158.58      2.06 o 
   4   2  15       91.55       92.55      1.66 o 
   5   2  15      117.54      119.81      2.48 o 
   6   2  15       45.61       49.58      1.70 o 
   7   2  15       28.58       30.25      1.87 o 
   8   2  15       17.10       19.31      1.78 o 
   0   3  15      312.38      298.03      4.53 o 
   1   3  15      268.12      265.35      2.94 o 
   2   3  15      134.03      119.76      2.06 o 
   3   3  15       89.10       84.73      1.48 o 
   4   3  15       20.36       18.98      0.95 o 
   5   3  15       90.39       94.00      1.99 o 
   6   3  15      175.41      183.28      2.89 o 
   7   3  15       40.94       38.56      1.40 o 
   8   3  15       58.59       59.49      2.21 o 
   0   4  15        0.87        0.75      0.84 o 
   1   4  15     1453.59     1392.68     12.69 o 
   2   4  15       13.45       13.80      0.81 o 
   3   4  15       97.37      107.75      1.92 o 
   4   4  15       13.48       12.11      0.88 o 
   5   4  15       65.37       61.89      1.66 o 
   6   4  15        7.37        7.87      0.93 o 
   7   4  15       44.75       46.13      1.53 o 
   0   5  15       47.78       43.49      1.75 o 
   1   5  15       64.61       64.93      1.51 o 
   2   5  15      127.19      120.31      2.06 o 
   3   5  15       37.58       34.43      1.08 o 
   4   5  15       46.22       42.59      1.35 o 
   5   5  15        5.48        2.96      0.81 o 
   6   5  15       25.82       28.43      1.23 o 
   7   5  15        6.68        9.24      1.04 o 
   0   6  15        2.25        1.17      0.98 o 
   1   6  15       31.47       33.67      1.21 o 
   2   6  15        2.72        2.27      0.78 o 
   3   6  15        7.33        8.18      0.92 o 
   4   6  15       17.87       17.45      1.03 o 
   5   6  15       53.06       50.01      1.61 o 
   6   6  15       18.86       24.33      2.03 o 
   0   7  15       56.77       53.11      2.39 o 
   1   7  15       56.68       60.36      1.75 o 
   2   7  15       39.33       36.58      1.20 o 
   3   7  15       13.45       15.09      1.03 o 
   4   7  15       30.94       31.81      1.27 o 
   5   7  15       32.20       38.96      1.47 o 
   0   8  15       24.64       30.57      2.99 o 
   1   8  15       55.10       60.96      1.69 o 
   2   8  15        1.73        1.37      0.79 o 
   3   8  15       33.57       35.68      1.36 o 
   4   8  15        2.96        4.18      1.19 o 
   0   9  15       39.81       39.47      1.95 o 
   1   9  15        1.04        1.46      0.88 o 
   2   9  15        3.36        3.48      0.90 o 
   3   9  15       14.47       15.48      1.21 o 
   0   0  16        2.34       -0.40      0.98 o 
   1   0  16        0.27        0.38      0.80 o 
   2   0  16       79.08       73.58      2.03 o 
   3   0  16      197.39      208.77      3.56 o 
   4   0  16      237.53      236.80      4.44 o 
   5   0  16      164.09      166.23      3.90 o 
   6   0  16       28.57       26.86      2.42 o 
   7   0  16       33.36       26.86      2.62 o 
   8   0  16        1.88        2.85      2.77 o 
   0   1  16      186.68      183.91      3.47 o 
   1   1  16      152.79      140.57      1.86 o 
   2   1  16      138.30      131.96      1.89 o 
   3   1  16       40.19       33.77      1.07 o 
   4   1  16       52.50       50.92      1.82 o 
   5   1  16       34.82       32.62      1.26 o 
   6   1  16       27.58       28.77      1.55 o 
   7   1  16       14.85       10.72      1.55 o 
   8   1  16        1.28        1.28      1.40 o 
   0   2  16      518.43      477.55      6.63 o 
   1   2  16      252.95      251.71      2.87 o 
   2   2  16       20.92       20.19      0.78 o 
   3   2  16       53.92       49.17      1.19 o 
   4   2  16      105.73       99.51      1.90 o 
   5   2  16       14.94       14.29      1.17 o 
   6   2  16      114.62      118.53      2.61 o 
   7   2  16       23.05       22.36      1.76 o 
   8   2  16        9.91       10.37      1.66 o 
   0   3  16       48.14       43.98      1.77 o 
   1   3  16      255.84      233.56      2.73 o 
   2   3  16       12.30       11.17      0.80 o 
   3   3  16       66.15       70.43      1.42 o 
   4   3  16        4.27        4.46      0.76 o 
   5   3  16       20.69       19.80      1.10 o 
   6   3  16       48.13       44.91      1.51 o 
   7   3  16        0.36        0.27      0.92 o 
   0   4  16       17.66       15.87      1.29 o 
   1   4  16       93.82       90.39      1.67 o 
   2   4  16      455.92      427.45      4.58 o 
   3   4  16        8.78        8.85      0.84 o 
   4   4  16       27.43       29.20      1.14 o 
   5   4  16       24.96       26.35      1.20 o 
   6   4  16       13.20       13.46      1.06 o 
   7   4  16        5.64        3.67      0.96 o 
   0   5  16       22.25       23.61      2.37 o 
   1   5  16        5.80        6.25      0.99 o 
   2   5  16        1.27        2.09      0.79 o 
   3   5  16       34.12       36.52      1.38 o 
   4   5  16       38.88       34.78      1.24 o 
   5   5  16       23.06       23.77      1.19 o 
   6   5  16       43.49       47.52      1.56 o 
   0   6  16       33.18       30.55      2.33 o 
   1   6  16        3.03        1.99      0.78 o 
   2   6  16       23.38       25.00      1.22 o 
   3   6  16       28.40       27.93      1.21 o 
   4   6  16       36.30       40.81      1.41 o 
   5   6  16       57.20       64.37      1.85 o 
   6   6  16        7.53        9.84      1.07 o 
   0   7  16        0.03       -1.44      1.14 o 
   1   7  16       17.06       21.59      1.21 o 
   2   7  16        1.46        2.83      0.77 o 
   3   7  16       12.55       16.33      1.09 o 
   4   7  16       23.82       29.93      1.31 o 
   5   7  16       15.02       15.05      1.30 o 
   0   8  16       27.80       27.84      3.30 o 
   1   8  16       10.78       11.64      1.03 o 
   2   8  16       75.86       85.26      1.97 o 
   3   8  16       10.81       11.33      1.11 o 
   4   8  16       53.21       60.64      1.74 o 
   0   9  16       84.44       99.33      2.91 o 
   1   9  16       27.80       28.15      1.45 o 
   1   0  17        6.84        5.55      0.94 o 
   2   0  17      412.04      379.68      5.58 o 
   3   0  17        5.01        4.45      1.09 o 
   4   0  17      410.13      362.90      6.12 o 
   5   0  17        0.77        0.93      1.11 o 
   6   0  17       15.10       13.91      2.33 o 
   7   0  17       39.58       41.44      2.98 o 
   0   1  17       49.74       48.02      1.68 o 
   1   1  17      181.61      174.15      2.15 o 
   2   1  17      267.53      260.89      2.84 o 
   3   1  17      420.09      383.00      4.23 o 
   4   1  17       20.98       20.91      1.03 o 
   5   1  17      117.02      117.45      2.56 o 
   6   1  17       25.80       30.11      1.64 o 
   7   1  17        9.99        6.81      1.53 o 
   0   2  17        7.20        6.71      0.99 o 
   1   2  17        2.69        2.65      0.64 o 
   2   2  17       70.44       65.10      1.39 o 
   3   2  17       17.68       18.06      0.86 o 
   4   2  17        2.26        0.78      0.69 o 
   5   2  17       32.27       34.73      1.49 o 
   6   2  17       22.71       22.64      1.39 o 
   7   2  17       59.91       65.54      2.66 o 
   0   3  17        6.43        9.00      1.09 o 
   1   3  17      139.29      128.43      2.03 o 
   2   3  17       58.78       54.48      1.31 o 
   3   3  17       68.19       66.81      1.51 o 
   4   3  17       57.58       65.39      1.75 o 
   5   3  17        1.90        1.47      0.84 o 
   6   3  17       30.71       29.85      1.47 o 
   7   3  17        3.09        4.59      1.06 o 
   0   4  17       45.16       41.26      1.77 o 
   1   4  17       70.10       73.41      1.64 o 
   2   4  17       34.09       32.01      1.15 o 
   3   4  17       14.54       14.80      0.96 o 
   4   4  17        0.91        1.55      0.77 o 
   5   4  17       37.05       40.32      1.47 o 
   6   4  17       17.17       16.78      1.15 o 
   0   5  17        4.41        3.92      1.16 o 
   1   5  17       26.24       25.72      1.17 o 
   2   5  17       60.05       51.75      1.56 o 
   3   5  17       44.21       43.99      1.45 o 
   4   5  17       37.79       37.46      1.36 o 
   5   5  17        8.80        9.76      1.08 o 
   6   5  17       60.52       66.68      1.98 o 
   0   6  17        5.54        6.16      2.23 o 
   1   6  17       19.94       23.41      1.16 o 
   2   6  17       25.28       24.17      1.40 o 
   3   6  17       18.84       21.67      1.17 o 
   4   6  17        4.22        3.19      0.91 o 
   5   6  17       20.61       25.19      1.35 o 
   0   7  17      127.19      139.21      3.91 o 
   1   7  17       47.11       53.29      3.38 o 
   2   7  17       91.54      101.95      2.06 o 
   3   7  17        3.47        5.78      0.96 o 
   4   7  17        2.88        4.76      1.00 o 
   0   8  17       14.77       14.83      2.96 o 
   1   8  17       22.94       26.07      1.38 o 
   2   8  17       20.44       24.90      1.39 o 
   3   8  17       16.11       22.13      1.45 o 
   0   0  18       11.92       11.43      1.42 o 
   1   0  18      225.76      200.39      3.24 o 
   2   0  18       84.36       87.39      2.30 o 
   3   0  18        1.78        2.25      1.07 o 
   4   0  18        0.92        0.53      1.10 o 
   5   0  18        1.45        1.13      1.77 o 
   6   0  18        5.84        2.95      1.96 o 
   7   0  18       14.10       13.24      2.43 o 
   0   1  18      426.51      398.58      5.88 o 
   1   1  18       57.78       54.97      1.28 o 
   2   1  18      134.87      120.52      1.89 o 
   3   1  18       15.78       16.82      1.10 o 
   4   1  18        4.76        3.81      0.81 o 
   5   1  18       38.45       37.59      1.56 o 
   6   1  18       12.59        9.22      1.75 o 
   7   1  18        9.87        6.63      1.90 o 
   0   2  18        0.18        0.29      0.89 o 
   1   2  18       26.39       26.27      0.98 o 
   2   2  18      103.70      103.45      1.77 o 
   3   2  18       16.14       15.38      0.86 o 
   4   2  18        1.65        2.74      0.86 o 
   5   2  18       32.25       29.47      1.54 o 
   6   2  18        5.61        7.53      1.33 o 
   7   2  18       24.58       23.96      1.91 o 
   0   3  18       26.17       22.79      1.48 o 
   1   3  18      143.51      141.64      2.19 o 
   2   3  18        2.69        2.39      0.67 o 
   3   3  18       11.77       12.43      0.88 o 
   4   3  18       25.01       23.51      1.22 o 
   5   3  18        3.02        1.40      0.89 o 
   6   3  18        1.62        1.91      0.95 o 
   0   4  18       55.92       49.22      2.04 o 
   1   4  18      105.97       99.66      1.94 o 
   2   4  18       14.45       16.87      1.46 o 
   3   4  18       74.01       68.82      1.78 o 
   4   4  18       25.95       23.47      1.23 o 
   5   4  18       37.82       36.66      1.46 o 
   6   4  18       13.68       15.87      1.19 o 
   0   5  18        0.98       -0.45      1.28 o 
   1   5  18       40.29       42.23      1.43 o 
   2   5  18       10.82       11.24      0.98 o 
   3   5  18       13.98       16.09      1.10 o 
   4   5  18       39.69       42.36      1.80 o 
   5   5  18       32.09       36.39      1.55 o 
   0   6  18        1.12        1.49      1.28 o 
   1   6  18        3.80        3.79      0.88 o 
   2   6  18       26.19       28.56      1.32 o 
   3   6  18        6.70        6.57      1.00 o 
   4   6  18      117.38      114.20      2.56 o 
   0   7  18        1.68        1.45      1.39 o 
   1   7  18        3.00        1.78      1.18 o 
   2   7  18        5.66        5.75      1.07 o 
   3   7  18       97.68      104.92      2.33 o 
   0   8  18        0.15        1.88      1.43 o 
   1   8  18       69.97       86.51      2.30 o 
   1   0  19        7.37        7.08      0.96 o 
   2   0  19      284.99      298.61      5.40 o 
   3   0  19        2.44        1.63      1.09 o 
   4   0  19       29.95       30.12      1.76 o 
   5   0  19        6.21        5.02      1.49 o 
   6   0  19       11.03        6.88      2.44 o 
   0   1  19      320.45      338.16      4.77 o 
   1   1  19       71.77       64.64      1.48 o 
   2   1  19       42.97       44.87      1.22 o 
   3   1  19       21.22       20.32      1.24 o 
   4   1  19       16.97       17.00      1.20 o 
   5   1  19       13.55       14.22      1.29 o 
   6   1  19       64.07       67.14      3.55 o 
   0   2  19        0.04       -0.99      1.04 o 
   1   2  19        5.34        5.60      0.74 o 
   2   2  19        9.30        8.01      0.79 o 
   3   2  19        2.14        1.22      0.73 o 
   4   2  19       18.31       21.02      1.21 o 
   5   2  19       17.35       18.57      1.22 o 
   6   2  19       22.21       22.06      1.42 o 
   0   3  19        6.03        3.45      1.53 o 
   1   3  19       67.95       67.06      1.67 o 
   2   3  19        4.99        6.33      0.84 o 
   3   3  19       22.80       25.72      1.26 o 
   4   3  19        6.31        2.79      0.92 o 
   5   3  19        8.21        8.72      1.09 o 
   6   3  19        1.95        2.96      1.01 o 
   0   4  19       99.06       93.02      2.71 o 
   1   4  19        0.61       -0.83      0.75 o 
   2   4  19        9.90        9.35      0.99 o 
   3   4  19       45.61       42.25      1.50 o 
   4   4  19       63.04       75.42      2.12 o 
   5   4  19       15.22       15.77      1.27 o 
   0   5  19        1.82        1.14      1.16 o 
   1   5  19       12.45       13.15      1.08 o 
   2   5  19        1.40        1.90      0.88 o 
   3   5  19        5.81        5.16      0.98 o 
   4   5  19       12.00       11.69      1.20 o 
   0   6  19        3.42        2.16      1.65 o 
   1   6  19        2.93        1.21      0.96 o 
   2   6  19       30.20       30.23      1.37 o 
   3   6  19       32.74       35.27      1.88 o 
   4   6  19        6.76        8.73      1.19 o 
   0   7  19        3.74        2.24      1.45 o 
   1   7  19       46.71       52.75      2.11 o 
   2   7  19        4.00        4.99      1.09 o 
   0   0  20      385.65      377.83      8.88 o 
   1   0  20        0.01       -0.65      0.96 o 
   2   0  20       36.52       34.37      2.53 o 
   3   0  20        2.58        1.04      1.33 o 
   4   0  20        1.85        1.27      1.20 o 
   5   0  20       38.69       36.75      3.07 o 
   0   1  20       13.42       14.48      1.23 o 
   1   1  20        8.86        7.82      0.94 o 
   2   1  20       19.84       16.28      0.98 o 
   3   1  20        2.74        3.69      0.78 o 
   4   1  20       15.14       11.94      1.12 o 
   5   1  20        8.80        8.61      1.34 o 
   0   2  20       87.61       80.48      2.58 o 
   1   2  20       64.02       57.88      1.52 o 
   2   2  20       24.73       23.89      1.10 o 
   3   2  20       21.00       24.00      1.17 o 
   4   2  20       12.10       13.61      1.14 o 
   5   2  20       27.75       32.01      1.46 o 
   0   3  20        0.51       -1.72      1.21 o 
   1   3  20        0.72        3.70      0.86 o 
   2   3  20        0.12       -0.69      0.75 o 
   3   3  20       37.43       36.26      1.54 o 
   4   3  20        0.66       -0.42      0.94 o 
   5   3  20        8.73       11.40      1.17 o 
   0   4  20        3.80        4.34      1.25 o 
   1   4  20       27.92       22.36      1.23 o 
   2   4  20       31.12       34.75      1.44 o 
   3   4  20        9.59        9.01      1.15 o 
   4   4  20        9.15       11.43      1.21 o 
   0   5  20        8.01        9.16      1.57 o 
   1   5  20       16.78       15.57      1.15 o 
   2   5  20        1.77        3.84      0.98 o 
   3   5  20        6.57        5.68      1.13 o 
   4   5  20        4.57        3.64      1.12 o 
   0   6  20       30.80       34.68      2.27 o 
   1   6  20        6.51        5.93      1.11 o 
   2   6  20       13.76       17.45      1.27 o 
   1   0  21       28.14       29.81      1.59 o 
   2   0  21       15.27       11.60      1.28 o 
   3   0  21       39.66       32.38      2.54 o 
   4   0  21        2.25        1.65      1.51 o 
   5   0  21        0.26       -3.03      2.29 o 
   0   1  21        0.85        0.20      0.99 o 
   1   1  21       11.56       11.00      0.91 o 
   2   1  21        7.96        6.12      0.88 o 
   3   1  21        2.96        1.92      0.81 o 
   4   1  21       29.90       25.68      1.34 o 
   5   1  21       11.94       13.63      1.48 o 
   0   2  21       12.36       10.23      1.21 o 
   1   2  21       34.88       37.24      1.44 o 
   2   2  21       24.11       24.67      1.22 o 
   3   2  21       13.24       13.13      1.06 o 
   4   2  21        9.35       10.66      1.14 o 
   0   3  21        5.03        5.32      1.31 o 
   1   3  21       45.45       44.28      1.38 o 
   2   3  21       13.12       12.10      1.13 o 
   3   3  21       12.98       17.14      1.33 o 
   4   3  21       46.12       47.57      1.82 o 
   0   4  21        8.64       11.26      1.57 o 
   1   4  21        3.90        3.67      0.96 o 
   2   4  21        9.90       10.67      1.19 o 
   3   4  21        1.83        2.57      1.04 o 
   0   5  21       28.34       27.99      2.69 o 
   1   5  21        0.98        0.90      0.97 o 
   2   5  21        2.31        1.80      0.97 o 
   0   0  22      279.19      294.48     17.94 o 
   1   0  22       43.44       50.10      2.18 o 
   2   0  22      209.49      227.80      4.67 o 
   3   0  22       19.72       22.07      1.57 o 
   4   0  22        1.04       -0.80      1.49 o 
   0   1  22        0.75       -0.51      1.20 o 
   1   1  22        4.98        3.37      0.87 o 
   2   1  22       10.02       11.37      1.22 o 
   3   1  22        7.07        9.06      1.05 o 
   4   1  22        9.68        9.37      1.20 o 
   0   2  22        0.18        0.04      1.06 o 
   1   2  22      141.57      158.08      2.70 o 
   2   2  22        5.46        6.34      0.98 o 
   3   2  22        1.51        0.95      1.06 o 
   0   3  22      118.47      135.31      3.61 o 
   1   3  22       10.14       12.25      1.06 o 
   2   3  22        0.19       -0.41      1.01 o 
   3   3  22        4.60        5.38      1.19 o 
   0   4  22        1.13        1.86      1.34 o 
   1   4  22        3.10        3.93      1.06 o 
   2   4  22        7.56        7.67      1.19 o 
   1   0  23        6.89        9.97      1.54 o 
   2   0  23       24.97       29.73      2.25 o 
   0   1  23       25.34       27.17      1.88 o 
   1   1  23        3.78        3.99      0.98 o 
   2   1  23       17.64       21.58      1.20 o 
   0   2  23        5.32        4.45      1.42 o 
   1   2  23       24.19       22.97      1.18 o 
   2   2  23        3.59        3.04      1.06 o 
   0   3  23        3.64        3.36      1.24 o 
                                                 
